# Supplementary material for: Improving the measurement resolution in BOTDR sensor with optimized wavelet denoising strategy
Source: PLoS One. 2026 Jan 21;21(1):e0341131. doi: 10.1371/journal.pone.0341131 (PMC12822973; doi:10.1371/journal.pone.0341131)
Supplement: S1 Data — (XLSX) [file pone.0341131.s001.xlsx]

## Sheet: Fig 6
	TL(ns)	FWHM	BFS resolution
	2	483.4	18.8
	4	302.73	8.3
	10	112.3	3.68
	14	78.12	2.76
	20	53.71	3.68
	24	43.94	3.47

## Sheet: Fig 7
		Case No.	No. of Averaging	LCF	LCF + WD	Improvement in BFS	%
		1	7000	8.8	6.73	2.07	23.5227
		2	14000	5.72	3.88	1.84	32.1678
		3	21000	4.49	2.69	1.8	40.0891
		4	28000	4.15	2.57	1.58	38.0723
		5	35000	3.64	1.69	1.95	53.5714
		6	42000	3.24	1.37	1.87	57.716
		7	49000	2.91	1.19	1.72	59.1065
		8	56000	2.76	1.19	1.57	56.8841

## Sheet: Fig 8
		Case No.	No. of Averaging	Serial processing (minutes)	Parallel processing (minutes)
		1	7000	62	13	4.76923
		2	14000	124	26	4.76923
		3	21000	186	38	4.89474
		4	28000	248	50	4.96
		5	35000	310	65	4.76923
		6	42000	372	77	4.83117
		7	49000	434	89	4.8764
		8	56000	496	102	4.86275
						0.205645

## Sheet: Fig 9
#	Distance	LCF	LCF	LCF + WD	LCF + WD	7000	Distance	LCF	LCF	LCF + WD	LCF + WD	14000	Distance	LCF	LCF	LCF + WD	LCF + WD	28000	Distance	LCF	LCF	LCF + WD	LCF + WD	56000
0	0	10910.6	10.9106	10908.9	10.9089		0	10909.6	10.9096	10907	10.907		0	10906.1	10.9061	10905.2	10.9052		0	10904.2	10.9042	10903.3	10.9033
1	0.2	10907.7	10.9077	10904.6	10.9046		0.2	10909.1	10.9091	10906.6	10.9066		0.2	10904.9	10.9049	10905.4	10.9054		0.2	10901.9	10.9019	10903.2	10.9032
2	0.4	10894.7	10.8947	10897.8	10.8978		0.4	10906.2	10.9062	10906.4	10.9064		0.4	10907.2	10.9072	10905.8	10.9058		0.4	10903.9	10.9039	10903.1	10.9031
3	0.6	10896.7	10.8967	10897.6	10.8976		0.6	10898.2	10.8982	10902.8	10.9028		0.6	10901.5	10.9015	10904.5	10.9045		0.6	10901.2	10.9012	10903.4	10.9034
4	0.8	10900.7	10.9007	10902.7	10.9027		0.8	10898.7	10.8987	10899.5	10.8995		0.8	10902.6	10.9026	10903	10.903		0.8	10906	10.906	10903.9	10.9039
5	1	10884.1	10.8841	10888.9	10.8889		1	10894	10.894	10898.2	10.8982		1	10899.3	10.8993	10903.2	10.9032		1	10903.3	10.9033	10904.3	10.9043
6	1.2	10899.2	10.8992	10897.6	10.8976		1.2	10908	10.908	10905.2	10.9052		1.2	10910.8	10.9108	10906.8	10.9068		1.2	10907	10.907	10904.8	10.9048
7	1.4	10906.3	10.9063	10902.6	10.9026		1.4	10906.9	10.9069	10905.4	10.9054		1.4	10904.8	10.9048	10905.1	10.9051		1.4	10905.2	10.9052	10905.3	10.9053
8	1.6	10911.8	10.9118	10909.7	10.9097		1.6	10907.5	10.9075	10904.7	10.9047		1.6	10909	10.909	10905.5	10.9055		1.6	10909.1	10.9091	10905.8	10.9058
9	1.8	10912.4	10.9124	10908.3	10.9083		1.8	10908.5	10.9085	10904.2	10.9042		1.8	10909.4	10.9094	10904.8	10.9048		1.8	10905.6	10.9056	10906	10.906
10	2	10889.7	10.8897	10895	10.895		2	10893.7	10.8937	10898.8	10.8988		2	10895.9	10.8959	10900.4	10.9004		2	10901.3	10.9013	10905.8	10.9058
11	2.2	10898.8	10.8988	10897.4	10.8974		2.2	10904.6	10.9046	10903.3	10.9033		2.2	10901.5	10.9015	10901.2	10.9012		2.2	10907.3	10.9073	10906.7	10.9067
12	2.4	10900.9	10.9009	10901.4	10.9014		2.4	10899.6	10.8996	10901.4	10.9014		2.4	10901.2	10.9012	10902.6	10.9026		2.4	10906.8	10.9068	10908	10.908
13	2.6	10899.7	10.8997	10898.5	10.8985		2.6	10905.5	10.9055	10902.2	10.9022		2.6	10907.8	10.9078	10904.5	10.9045		2.6	10906.3	10.9063	10905.3	10.9053
14	2.8	10897.8	10.8978	10897.1	10.8971		2.8	10902.3	10.9023	10902.1	10.9021		2.8	10901.7	10.9017	10902.2	10.9022		2.8	10902.2	10.9022	10903.9	10.9039
15	3	10891.9	10.8919	10896.9	10.8969		3	10897.2	10.8972	10902.6	10.9026		3	10899.5	10.8995	10904	10.904		3	10900.1	10.9001	10902.5	10.9025
16	3.2	10900.7	10.9007	10902.2	10.9022		3.2	10900.3	10.9003	10903.8	10.9038		3.2	10899.8	10.8998	10903.9	10.9039		3.2	10898.5	10.8985	10901.7	10.9017
17	3.4	10929	10.929	10930.1	10.9301		3.4	10909.3	10.9093	10907.3	10.9073		3.4	10908.3	10.9083	10907.2	10.9072		3.4	10905.1	10.9051	10907.1	10.9071
18	3.6	10958.3	10.9583	10959.2	10.9592		3.6	10900.7	10.9007	10902.6	10.9026		3.6	10905.2	10.9052	10904.6	10.9046		3.6	10902.1	10.9021	10904.2	10.9042
19	3.8	10972	10.972	10966.5	10.9665		3.8	10913.8	10.9138	10911	10.911		3.8	10911.1	10.9111	10906.4	10.9064		3.8	10910.1	10.9101	10906.9	10.9069
20	4	10968.9	10.9689	10964.4	10.9644		4	10901.4	10.9014	10901.4	10.9014		4	10901.7	10.9017	10902.5	10.9025		4	10902.6	10.9026	10902.2	10.9022
21	4.2	10910.3	10.9103	10913.3	10.9133		4.2	10899.8	10.8998	10904.1	10.9041		4.2	10902.7	10.9027	10903.6	10.9036		4.2	10901.3	10.9013	10903.1	10.9031
22	4.4	10917.2	10.9172	10920.9	10.9209		4.4	10904.6	10.9046	10906.7	10.9067		4.4	10908.5	10.9085	10905.4	10.9054		4.4	10906.2	10.9062	10904.2	10.9042
23	4.6	10913.4	10.9134	10914.2	10.9142		4.6	10907.5	10.9075	10910.2	10.9102		4.6	10908.9	10.9089	10909.9	10.9099		4.6	10906.7	10.9067	10905.4	10.9054
24	4.8	10922.7	10.9227	10919.2	10.9192		4.8	10916.9	10.9169	10913	10.913		4.8	10909.6	10.9096	10909.3	10.9093		4.8	10904.3	10.9043	10906.1	10.9061
25	5	10901.7	10.9017	10903.6	10.9036		5	10906.6	10.9066	10908	10.908		5	10904.8	10.9048	10908.4	10.9084		5	10905	10.905	10906.6	10.9066
26	5.2	10905.4	10.9054	10905.9	10.9059		5.2	10911.2	10.9112	10909.8	10.9098		5.2	10907.3	10.9073	10908.8	10.9088		5.2	10907.1	10.9071	10908.4	10.9084
27	5.4	10920.9	10.9209	10916.8	10.9168		5.4	10909.3	10.9093	10907.3	10.9073		5.4	10908.3	10.9083	10907.2	10.9072		5.4	10905.1	10.9051	10907.1	10.9071
28	5.6	10889.5	10.8895	10890.3	10.8903		5.6	10900.7	10.9007	10902.6	10.9026		5.6	10905.2	10.9052	10904.6	10.9046		5.6	10902.1	10.9021	10904.2	10.9042
29	5.8	10925.2	10.9252	10922.7	10.9227		5.8	10913.8	10.9138	10911	10.911		5.8	10911.1	10.9111	10906.4	10.9064		5.8	10910.1	10.9101	10906.9	10.9069
30	6	10893.7	10.8937	10897.1	10.8971		6	10901.4	10.9014	10901.4	10.9014		6	10901.7	10.9017	10902.5	10.9025		6	10902.6	10.9026	10902.2	10.9022
31	6.2	10900.5	10.9005	10904.1	10.9041		6.2	10899.8	10.8998	10904.1	10.9041		6.2	10902.7	10.9027	10903.6	10.9036		6.2	10901.3	10.9013	10903.1	10.9031
32	6.4	10908	10.908	10909.2	10.9092		6.4	10904.6	10.9046	10906.7	10.9067		6.4	10908.5	10.9085	10905.4	10.9054		6.4	10906.2	10.9062	10904.2	10.9042
33	6.6	10916.6	10.9166	10913	10.913		6.6	10908.8	10.9088	10909.7	10.9097		6.6	10903.9	10.9039	10906.3	10.9063		6.6	10906.4	10.9064	10905.6	10.9056
34	6.8	10916.9	10.9169	10915.7	10.9157		6.8	10917.6	10.9176	10914.1	10.9141		6.8	10911.3	10.9113	10909.9	10.9099		6.8	10907.1	10.9071	10907	10.907
35	7	10912.4	10.9124	10916.2	10.9162		7	10906.4	10.9064	10909	10.909		7	10905.5	10.9055	10908.1	10.9081		7	10905.9	10.9059	10906.5	10.9065
36	7.2	10912.2	10.9122	10914.9	10.9149		7.2	10907.6	10.9076	10909.6	10.9096		7.2	10901.8	10.9018	10905.1	10.9051		7.2	10902.7	10.9027	10905.2	10.9052
37	7.4	10921.2	10.9212	10917.1	10.9171		7.4	10919.6	10.9196	10915.5	10.9155		7.4	10907.3	10.9073	10906.7	10.9067		7.4	10902.4	10.9024	10905.2	10.9052
38	7.6	10920	10.92	10915.5	10.9155		7.6	10911.8	10.9118	10908.9	10.9089		7.6	10913.4	10.9134	10909.5	10.9095		7.6	10909.1	10.9091	10905.5	10.9055
39	7.8	10910.6	10.9106	10912.1	10.9121		7.8	10908.4	10.9084	10907.5	10.9075		7.8	10908.8	10.9088	10907.1	10.9071		7.8	10904.9	10.9049	10904.6	10.9046
40	8	10904.3	10.9043	10906	10.906		8	10902.7	10.9027	10905.3	10.9053		8	10901.4	10.9014	10903.2	10.9032		8	10900.8	10.9008	10903.3	10.9033
41	8.2	10915.5	10.9155	10912.7	10.9127		8.2	10908.1	10.9081	10906.5	10.9065		8.2	10904	10.904	10904.1	10.9041		8.2	10904.5	10.9045	10903.2	10.9032
42	8.4	10900	10.9	10900.1	10.9001		8.4	10912.2	10.9122	10908.7	10.9087		8.4	10911.1	10.9111	10907.9	10.9079		8.4	10907	10.907	10903.8	10.9038
43	8.6	10899.1	10.8991	10902.4	10.9024		8.6	10903.9	10.9039	10906.5	10.9065		8.6	10898.6	10.8986	10901.5	10.9015		8.6	10901.6	10.9016	10902.8	10.9028
44	8.8	10907	10.907	10907	10.907		8.8	10901.8	10.9018	10903.4	10.9034		8.8	10906	10.906	10906.6	10.9066		8.8	10906	10.906	10903.8	10.9038
45	9	10901	10.901	10905.2	10.9052		9	10902.5	10.9025	10904.5	10.9045		9	10904.2	10.9042	10905.9	10.9059		9	10906.7	10.9067	10903.9	10.9039
46	9.2	10907.9	10.9079	10907.9	10.9079		9.2	10904.6	10.9046	10906.8	10.9068		9.2	10905.5	10.9055	10905.9	10.9059		9.2	10905.4	10.9054	10904.3	10.9043
47	9.4	10921.1	10.9211	10915.7	10.9157		9.4	10909.6	10.9096	10908.7	10.9087		9.4	10908.3	10.9083	10906.3	10.9063		9.4	10905.2	10.9052	10904.6	10.9046
48	9.6	10911.6	10.9116	10911	10.911		9.6	10914.3	10.9143	10910.5	10.9105		9.6	10906	10.906	10907	10.907		9.6	10900.4	10.9004	10904.8	10.9048
49	9.8	10930.1	10.9301	10925.8	10.9258		9.8	10908.2	10.9082	10910.4	10.9104		9.8	10908.6	10.9086	10907.8	10.9078		9.8	10906.3	10.9063	10905.6	10.9056
50	10	10912.1	10.9121	10913.4	10.9134		10	10908.1	10.9081	10909.2	10.9092		10	10908	10.908	10908.5	10.9085		10	10907.1	10.9071	10906.2	10.9062
51	10.2	10909	10.909	10912.8	10.9128		10.2	10909.3	10.9093	10909.7	10.9097		10.2	10906.4	10.9064	10908.7	10.9087		10.2	10906.6	10.9066	10906.6	10.9066
52	10.4	10924.1	10.9241	10919.5	10.9195		10.4	10916.6	10.9166	10912.1	10.9121		10.4	10913	10.913	10908.8	10.9088		10.4	10906.9	10.9069	10907.5	10.9075
53	10.6	10906.8	10.9068	10909.3	10.9093		10.6	10903	10.903	10905.7	10.9057		10.6	10907.2	10.9072	10908.5	10.9085		10.6	10899.3	10.8993	10904.3	10.9043
54	10.8	10909.5	10.9095	10910.6	10.9106		10.8	10905.4	10.9054	10907.8	10.9078		10.8	10905.9	10.9059	10908.1	10.9081		10.8	10905.2	10.9052	10905.4	10.9054
55	11	10907.1	10.9071	10910.1	10.9101		11	10911.2	10.9112	10910.2	10.9102		11	10908.8	10.9088	10908.7	10.9087		11	10908.2	10.9082	10906.5	10.9065
56	11.2	10909.7	10.9097	10911.7	10.9117		11.2	10914	10.914	10914.2	10.9142		11.2	10909.2	10.9092	10909.3	10.9093		11.2	10910.5	10.9105	10908.2	10.9082
57	11.4	10913.6	10.9136	10911.8	10.9118		11.4	10915.8	10.9158	10911.9	10.9119		11.4	10913.7	10.9137	10909.2	10.9092		11.4	10907.2	10.9072	10907.1	10.9071
58	11.6	10904.5	10.9045	10907.2	10.9072		11.6	10906	10.906	10907.3	10.9073		11.6	10908.3	10.9083	10907.7	10.9077		11.6	10906.2	10.9062	10905.7	10.9057
59	11.8	10914	10.914	10917	10.917		11.8	10905	10.905	10907.3	10.9073		11.8	10904.5	10.9045	10907.9	10.9079		11.8	10900	10.9	10904.4	10.9044
60	12	10935.6	10.9356	10930.1	10.9301		12	10914.2	10.9142	10909.2	10.9092		12	10910.1	10.9101	10908.3	10.9083		12	10906.8	10.9068	10906.3	10.9063
61	12.2	10922.7	10.9227	10922.2	10.9222		12.2	10904.8	10.9048	10906.8	10.9068		12.2	10906.7	10.9067	10908.5	10.9085		12.2	10906.4	10.9064	10906.4	10.9064
62	12.4	10918.2	10.9182	10914.8	10.9148		12.4	10906.7	10.9067	10908.9	10.9089		12.4	10908.4	10.9084	10908.6	10.9086		12.4	10909.9	10.9099	10906.6	10.9066
63	12.6	10912.9	10.9129	10910.5	10.9105		12.6	10909.9	10.9099	10908.4	10.9084		12.6	10907.8	10.9078	10908.9	10.9089		12.6	10907.8	10.9078	10906.6	10.9066
64	12.8	10906.3	10.9063	10909.4	10.9094		12.8	10907	10.907	10908.8	10.9088		12.8	10908.9	10.9089	10909.6	10.9096		12.8	10906.5	10.9065	10906.9	10.9069
65	13	10909.9	10.9099	10908.3	10.9083		13	10906.3	10.9063	10907	10.907		13	10911.7	10.9117	10909.6	10.9096		13	10906	10.906	10906.7	10.9067
66	13.2	10896	10.896	10899.1	10.8991		13.2	10900	10.9	10901.5	10.9015		13.2	10907.6	10.9076	10907.8	10.9078		13.2	10905	10.905	10904.9	10.9049
67	13.4	10932.4	10.9324	10929	10.929		13.4	10919.8	10.9198	10914.8	10.9148		13.4	10917.4	10.9174	10913.2	10.9132		13.4	10915.5	10.9155	10910.6	10.9106
68	13.6	10912.9	10.9129	10912.9	10.9129		13.6	10910.5	10.9105	10906.7	10.9067		13.6	10907.9	10.9079	10907.3	10.9073		13.6	10907.5	10.9075	10905.8	10.9058
69	13.8	10910.7	10.9107	10909	10.909		13.8	10901.1	10.9011	10904.1	10.9041		13.8	10902.2	10.9022	10907	10.907		13.8	10901	10.901	10905.3	10.9053
70	14	10900.2	10.9002	10900.3	10.9003		14	10901	10.901	10902.5	10.9025		14	10902.5	10.9025	10906.2	10.9062		14	10903.2	10.9032	10905.7	10.9057
71	14.2	10893.8	10.8938	10899.4	10.8994		14.2	10898.2	10.8982	10903.1	10.9031		14.2	10907.8	10.9078	10906.1	10.9061		14.2	10906.3	10.9063	10906.1	10.9061
72	14.4	10901.3	10.9013	10902.1	10.9021		14.4	10908.4	10.9084	10904.6	10.9046		14.4	10907.1	10.9071	10906.1	10.9061		14.4	10906.8	10.9068	10906.7	10.9067
73	14.6	10901.4	10.9014	10905	10.905		14.6	10903.2	10.9032	10905.1	10.9051		14.6	10906.8	10.9068	10905.5	10.9055		14.6	10908.1	10.9081	10905.9	10.9059
74	14.8	10912.8	10.9128	10910.2	10.9102		14.8	10904.3	10.9043	10905.2	10.9052		14.8	10905.5	10.9055	10904.9	10.9049		14.8	10904.3	10.9043	10904.7	10.9047
75	15	10909.7	10.9097	10905.7	10.9057		15	10907	10.907	10904.6	10.9046		15	10907	10.907	10904.5	10.9045		15	10904.3	10.9043	10904.5	10.9045
76	15.2	10899.6	10.8996	10900.3	10.9003		15.2	10900.1	10.9001	10902.1	10.9021		15.2	10902.4	10.9024	10904.3	10.9043		15.2	10901.3	10.9013	10904.6	10.9046
77	15.4	10893	10.893	10896.6	10.8966		15.4	10899.4	10.8994	10902.8	10.9028		15.4	10901.8	10.9018	10904.1	10.9041		15.4	10902.3	10.9023	10904.6	10.9046
78	15.6	10911	10.911	10906.7	10.9067		15.6	10908.9	10.9089	10904	10.904		15.6	10902.7	10.9027	10903.9	10.9039		15.6	10904.5	10.9045	10904.6	10.9046
79	15.8	10903.5	10.9035	10904.4	10.9044		15.8	10903.7	10.9037	10903.7	10.9037		15.8	10904.3	10.9043	10903.7	10.9037		15.8	10901.7	10.9017	10904.4	10.9044
80	16	10900.4	10.9004	10900.7	10.9007		16	10905.6	10.9056	10903.4	10.9034		16	10904.3	10.9043	10903.8	10.9038		16	10905.6	10.9056	10904.3	10.9043
81	16.2	10903.2	10.9032	10901.4	10.9014		16.2	10904.1	10.9041	10902.9	10.9029		16.2	10903.7	10.9037	10903.3	10.9033		16.2	10904.6	10.9046	10904.1	10.9041
82	16.4	10888.4	10.8884	10894.8	10.8948		16.4	10901.1	10.9011	10901	10.901		16.4	10902	10.902	10901.8	10.9018		16.4	10903.9	10.9039	10904	10.904
83	16.6	10903.9	10.9039	10902.4	10.9024		16.6	10908.6	10.9086	10905.6	10.9056		16.6	10909	10.909	10905.9	10.9059		16.6	10905.7	10.9057	10904	10.904
84	16.8	10904.1	10.9041	10901	10.901		16.8	10899.2	10.8992	10901.5	10.9015		16.8	10897.1	10.8971	10901.9	10.9019		16.8	10904.7	10.9047	10904.1	10.9041
85	17	10898.1	10.8981	10899.5	10.8995		17	10893.6	10.8936	10899.1	10.8991		17	10905.6	10.9056	10903.5	10.9035		17	10905.1	10.9051	10904	10.904
86	17.2	10904.8	10.9048	10904.3	10.9043		17.2	10903.8	10.9038	10902.3	10.9023		17.2	10904.3	10.9043	10902.7	10.9027		17.2	10903.9	10.9039	10903.9	10.9039
87	17.4	10908.3	10.9083	10904.4	10.9044		17.4	10901.5	10.9015	10902.3	10.9023		17.4	10901.6	10.9016	10903.3	10.9033		17.4	10901.2	10.9012	10904.2	10.9042
88	17.6	10896.2	10.8962	10899.4	10.8994		17.6	10900.8	10.9008	10901.9	10.9019		17.6	10901.2	10.9012	10903.4	10.9034		17.6	10901.6	10.9016	10904.5	10.9045
89	17.8	10907.8	10.9078	10904.4	10.9044		17.8	10903.1	10.9031	10904.9	10.9049		17.8	10906.1	10.9061	10905.2	10.9052		17.8	10909.7	10.9097	10905.5	10.9055
90	18	10913.1	10.9131	10910.7	10.9107		18	10916.2	10.9162	10909.1	10.9091		18	10912.3	10.9123	10907.3	10.9073		18	10911.9	10.9119	10906.4	10.9064
91	18.2	10881.4	10.8814	10884.6	10.8846		18.2	10901.7	10.9017	10901.8	10.9018		18.2	10903.8	10.9038	10904.4	10.9044		18.2	10905.5	10.9055	10905.4	10.9054
92	18.4	10900.6	10.9006	10900.8	10.9008		18.4	10902.6	10.9026	10901.2	10.9012		18.4	10901.2	10.9012	10900.6	10.9006		18.4	10906.6	10.9066	10904.8	10.9048
93	18.6	10896.5	10.8965	10900.3	10.9003		18.6	10887.2	10.8872	10891.7	10.8917		18.6	10894.7	10.8947	10899.6	10.8996		18.6	10897.9	10.8979	10901.3	10.9013
94	18.8	10909.7	10.9097	10905.3	10.9053		18.8	10906.4	10.9064	10905.3	10.9053		18.8	10908.3	10.9083	10907.2	10.9072		18.8	10906.9	10.9069	10904.4	10.9044
95	19	10893.7	10.8937	10896.6	10.8966		19	10896	10.896	10899.4	10.8994		19	10898.4	10.8984	10901.8	10.9018		19	10901.4	10.9014	10904.1	10.9041
96	19.2	10898.2	10.8982	10900.8	10.9008		19.2	10904.5	10.9045	10903.7	10.9037		19.2	10906.6	10.9066	10905.6	10.9056		19.2	10901.8	10.9018	10904.2	10.9042
97	19.4	10902.5	10.9025	10901.8	10.9018		19.4	10906.8	10.9068	10903.8	10.9038		19.4	10908.4	10.9084	10905.5	10.9055		19.4	10905.9	10.9059	10904.9	10.9049
98	19.6	10891.4	10.8914	10896.5	10.8965		19.6	10892.5	10.8925	10897.7	10.8977		19.6	10908.2	10.9082	10906.2	10.9062		19.6	10904.5	10.9045	10905.8	10.9058
99	19.8	10901.2	10.9012	10899.2	10.8992		19.8	10898.7	10.8987	10898.9	10.8989		19.8	10902.7	10.9027	10905.2	10.9052		19.8	10901.9	10.9019	10906	10.906
100	20	10905.7	10.9057	10902.7	10.9027		20	10904.2	10.9042	10901.7	10.9017		20	10906.8	10.9068	10905.6	10.9056		20	10906.3	10.9063	10906	10.906
101	20.2	10906	10.906	10905.8	10.9058		20.2	10900.3	10.9003	10901.2	10.9012		20.2	10906.9	10.9069	10905.5	10.9055		20.2	10910.9	10.9109	10906	10.906
102	20.4	10915.4	10.9154	10910.4	10.9104		20.4	10909.5	10.9095	10904.4	10.9044		20.4	10908.2	10.9082	10906.9	10.9069		20.4	10907.7	10.9077	10906	10.906
103	20.6	10902	10.902	10903.8	10.9038		20.6	10902.9	10.9029	10904.6	10.9046		20.6	10897.3	10.8973	10902.2	10.9022		20.6	10903.8	10.9038	10906	10.906
104	20.8	10913.9	10.9139	10912.4	10.9124		20.8	10907	10.907	10906.9	10.9069		20.8	10903.5	10.9035	10907.1	10.9071		20.8	10905	10.905	10906	10.906
105	21	10904.7	10.9047	10907.8	10.9078		21	10910.2	10.9102	10909.1	10.9091		21	10910.6	10.9106	10907.6	10.9076		21	10905.4	10.9054	10905.8	10.9058
106	21.2	10922.2	10.9222	10920.5	10.9205		21.2	10912.7	10.9127	10911.5	10.9115		21.2	10911.4	10.9114	10908.7	10.9087		21.2	10906.8	10.9068	10905.7	10.9057
107	21.4	10913.5	10.9135	10910.1	10.9101		21.4	10911.1	10.9111	10910	10.91		21.4	10907.9	10.9079	10907.3	10.9073		21.4	10906.7	10.9067	10906	10.906
108	21.6	10887.3	10.8873	10892.8	10.8928		21.6	10902	10.902	10907.1	10.9071		21.6	10903.4	10.9034	10905.3	10.9053		21.6	10903.8	10.9038	10906.4	10.9064
109	21.8	10909.8	10.9098	10908.2	10.9082		21.8	10909.5	10.9095	10907.9	10.9079		21.8	10906.7	10.9067	10906.1	10.9061		21.8	10910.4	10.9104	10907.1	10.9071
110	22	10919.9	10.9199	10919.7	10.9197		22	10908.7	10.9087	10908.2	10.9082		22	10908.9	10.9089	10907.7	10.9077		22	10909.8	10.9098	10908	10.908
111	22.2	10914.9	10.9149	10913	10.913		22.2	10907.8	10.9078	10907.1	10.9071		22.2	10907.6	10.9076	10906.5	10.9065		22.2	10911.5	10.9115	10907.3	10.9073
112	22.4	10896.5	10.8965	10899.9	10.8999		22.4	10901.8	10.9018	10905.5	10.9055		22.4	10901.1	10.9011	10904.6	10.9046		22.4	10903.4	10.9034	10906.3	10.9063
113	22.6	10900.2	10.9002	10902.8	10.9028		22.6	10904.2	10.9042	10903.6	10.9036		22.6	10904.3	10.9043	10904.4	10.9044		22.6	10904.6	10.9046	10906	10.906
114	22.8	10909.5	10.9095	10909.6	10.9096		22.8	10900.3	10.9003	10901.6	10.9016		22.8	10904.9	10.9049	10904.6	10.9046		22.8	10904.3	10.9043	10906	10.906
115	23	10905.7	10.9057	10908.3	10.9083		23	10899.2	10.8992	10902.2	10.9022		23	10907.3	10.9073	10904.8	10.9048		23	10905.9	10.9059	10906	10.906
116	23.2	10912.1	10.9121	10906.9	10.9069		23.2	10908.2	10.9082	10903.2	10.9032		23.2	10903.2	10.9032	10905.1	10.9051		23.2	10904.3	10.9043	10905.9	10.9059
117	23.4	10905.3	10.9053	10905.5	10.9055		23.4	10902.9	10.9029	10903.4	10.9034		23.4	10905.6	10.9056	10905.3	10.9053		23.4	10905.7	10.9057	10906.1	10.9061
118	23.6	10915.9	10.9159	10912.2	10.9122		23.6	10907	10.907	10905.4	10.9054		23.6	10906.5	10.9065	10906.4	10.9064		23.6	10907.9	10.9079	10906.3	10.9063
119	23.8	10896.1	10.8961	10898.2	10.8982		23.8	10895.4	10.8954	10897.9	10.8979		23.8	10902.3	10.9023	10905.4	10.9054		23.8	10902.5	10.9025	10906.3	10.9063
120	24	10913.1	10.9131	10910.3	10.9103		24	10910	10.91	10906.3	10.9063		24	10910.2	10.9102	10908.6	10.9086		24	10904.3	10.9043	10906.1	10.9061
121	24.2	10903.4	10.9034	10906.6	10.9066		24.2	10906.3	10.9063	10904.6	10.9046		24.2	10918.7	10.9187	10914	10.914		24.2	10910.1	10.9101	10906.9	10.9069
122	24.4	10906.3	10.9063	10907.4	10.9074		24.4	10898.1	10.8981	10901.3	10.9013		24.4	10908.7	10.9087	10911.4	10.9114		24.4	10905.5	10.9055	10906.4	10.9064
123	24.6	10910.6	10.9106	10908.6	10.9086		24.6	10909.9	10.9099	10909.1	10.9091		24.6	10910.3	10.9103	10909.7	10.9097		24.6	10909.1	10.9091	10906.6	10.9066
124	24.8	10900	10.9	10902.7	10.9027		24.8	10899.3	10.8993	10902.1	10.9021		24.8	10905	10.905	10906.7	10.9067		24.8	10906.2	10.9062	10906.7	10.9067
125	25	10899.6	10.8996	10903.1	10.9031		25	10902.6	10.9026	10905.9	10.9059		25	10905	10.905	10908.4	10.9084		25	10905.9	10.9059	10906.8	10.9068
126	25.2	10917.2	10.9172	10910.5	10.9105		25.2	10918.8	10.9188	10911.6	10.9116		25.2	10916.3	10.9163	10911.7	10.9117		25.2	10910.4	10.9104	10906.7	10.9067
127	25.4	10909	10.909	10909.1	10.9091		25.4	10910	10.91	10910.3	10.9103		25.4	10912	10.912	10910	10.91		25.4	10908	10.908	10906.9	10.9069
128	25.6	10904.1	10.9041	10905.6	10.9056		25.6	10906.1	10.9061	10907.1	10.9071		25.6	10903.9	10.9039	10906.8	10.9068		25.6	10906.2	10.9062	10906.8	10.9068
129	25.8	10907.1	10.9071	10907.5	10.9075		25.8	10908.6	10.9086	10909.2	10.9092		25.8	10907.2	10.9072	10907.8	10.9078		25.8	10907.6	10.9076	10907.6	10.9076
130	26	10915.5	10.9155	10912.6	10.9126		26	10918.8	10.9188	10916	10.916		26	10913.4	10.9134	10910.6	10.9106		26	10911.9	10.9119	10909	10.909
131	26.2	10898.6	10.8986	10902.3	10.9023		26.2	10894.2	10.8942	10898.1	10.8981		26.2	10901.9	10.9019	10905.5	10.9055		26.2	10903.1	10.9031	10906.5	10.9065
132	26.4	10892.8	10.8928	10896.6	10.8966		26.4	10889.4	10.8894	10893.2	10.8932		26.4	10898.2	10.8982	10901.1	10.9011		26.4	10903.4	10.9034	10905.2	10.9052
133	26.6	10910.8	10.9108	10908.5	10.9085		26.6	10908.6	10.9086	10906.6	10.9066		26.6	10906.9	10.9069	10905.5	10.9055		26.6	10906.5	10.9065	10906	10.906
134	26.8	10926.3	10.9263	10924	10.924		26.8	10923.1	10.9231	10921.5	10.9215		26.8	10915.9	10.9159	10913	10.913		26.8	10912	10.912	10907.8	10.9078
135	27	10900.2	10.9002	10901.6	10.9016		27	10903.6	10.9036	10904.9	10.9049		27	10909.4	10.9094	10910.6	10.9106		27	10908.2	10.9082	10907.6	10.9076
136	27.2	10918	10.918	10916.1	10.9161		27.2	10918.5	10.9185	10915.4	10.9154		27.2	10911.5	10.9115	10909.8	10.9098		27.2	10903.8	10.9038	10906.3	10.9063
137	27.4	10916.3	10.9163	10912.2	10.9122		27.4	10916.7	10.9167	10911.4	10.9114		27.4	10913	10.913	10908.4	10.9084		27.4	10911.2	10.9112	10908.6	10.9086
138	27.6	10904.2	10.9042	10906.1	10.9061		27.6	10902.7	10.9027	10904.9	10.9049		27.6	10909.5	10.9095	10908.2	10.9082		27.6	10908.7	10.9087	10907.6	10.9076
139	27.8	10899	10.899	10904.1	10.9041		27.8	10902.3	10.9023	10903.8	10.9038		27.8	10899.7	10.8997	10903.8	10.9038		27.8	10901.5	10.9015	10905.5	10.9055
140	28	10900.8	10.9008	10901.4	10.9014		28	10903.3	10.9033	10904.2	10.9042		28	10904.9	10.9049	10906.6	10.9066		28	10905.8	10.9058	10906.7	10.9067
141	28.2	10910.8	10.9108	10907.2	10.9072		28.2	10904	10.904	10903.9	10.9039		28.2	10907.6	10.9076	10905.7	10.9057		28.2	10904.6	10.9046	10905.8	10.9058
142	28.4	10898.7	10.8987	10899.8	10.8998		28.4	10904.5	10.9045	10903.8	10.9038		28.4	10903.6	10.9036	10905.3	10.9053		28.4	10903.7	10.9037	10905	10.905
143	28.6	10899.9	10.8999	10901	10.901		28.6	10899	10.899	10903.7	10.9037		28.6	10903.3	10.9033	10905.2	10.9052		28.6	10903.9	10.9039	10904.9	10.9049
144	28.8	10907.5	10.9075	10903	10.903		28.8	10904.2	10.9042	10904.2	10.9042		28.8	10903.4	10.9034	10905.8	10.9058		28.8	10900.9	10.9009	10905.5	10.9055
145	29	10896.9	10.8969	10897	10.897		29	10902.2	10.9022	10905.2	10.9052		29	10906	10.906	10905.4	10.9054		29	10903.3	10.9033	10905.4	10.9054
146	29.2	10884.8	10.8848	10887.2	10.8872		29.2	10908.5	10.9085	10905.5	10.9055		29.2	10902.8	10.9028	10903.4	10.9034		29.2	10901.8	10.9018	10904.4	10.9044
147	29.4	10900.1	10.9001	10899.1	10.8991		29.4	10914.6	10.9146	10909.5	10.9095		29.4	10914.8	10.9148	10910.6	10.9106		29.4	10912.3	10.9123	10908.2	10.9082
148	29.6	10891.4	10.8914	10896.3	10.8963		29.6	10896	10.896	10898.8	10.8988		29.6	10904.7	10.9047	10905.5	10.9055		29.6	10907.5	10.9075	10906.8	10.9068
149	29.8	10904.2	10.9042	10902.9	10.9029		29.8	10901.5	10.9015	10903.2	10.9032		29.8	10906.6	10.9066	10906.8	10.9068		29.8	10910.2	10.9102	10907	10.907
150	30	10909.1	10.9091	10908.7	10.9087		30	10907.5	10.9075	10909.3	10.9093		30	10906.6	10.9066	10907.6	10.9076		30	10906.3	10.9063	10906.8	10.9068
151	30.2	10912.4	10.9124	10911.7	10.9117		30.2	10911.6	10.9116	10910.7	10.9107		30.2	10906.4	10.9064	10909.2	10.9092		30.2	10904.3	10.9043	10907.2	10.9072
152	30.4	10918.5	10.9185	10913.1	10.9131		30.4	10912.5	10.9125	10910.6	10.9106		30.4	10915.3	10.9153	10910.7	10.9107		30.4	10912.2	10.9122	10907.8	10.9078
153	30.6	10907.1	10.9071	10909.6	10.9096		30.6	10913.4	10.9134	10911.3	10.9113		30.6	10911.9	10.9119	10911.7	10.9117		30.6	10909.5	10.9095	10908.2	10.9082
154	30.8	10906.4	10.9064	10907.9	10.9079		30.8	10914.1	10.9141	10912.9	10.9129		30.8	10915.3	10.9153	10912.4	10.9124		30.8	10909.1	10.9091	10908.6	10.9086
155	31	10895.1	10.8951	10900.3	10.9003		31	10907.2	10.9072	10910.1	10.9101		31	10909.2	10.9092	10911.8	10.9118		31	10908.6	10.9086	10908.7	10.9087
156	31.2	10912.1	10.9121	10910	10.91		31.2	10915.7	10.9157	10913.2	10.9132		31.2	10911.9	10.9119	10911.3	10.9113		31.2	10909.1	10.9091	10908.6	10.9086
157	31.4	10914.6	10.9146	10913.3	10.9133		31.4	10914.5	10.9145	10914.8	10.9148		31.4	10913	10.913	10911.3	10.9113		31.4	10913.8	10.9138	10909.1	10.9091
158	31.6	10923.4	10.9234	10918.7	10.9187		31.6	10918.9	10.9189	10917.3	10.9173		31.6	10910.7	10.9107	10911.8	10.9118		31.6	10910.5	10.9105	10909.7	10.9097
159	31.8	10910.4	10.9104	10912.2	10.9122		31.8	10910.6	10.9106	10913.3	10.9133		31.8	10907.2	10.9072	10908.7	10.9087		31.8	10906.2	10.9062	10908.4	10.9084
160	32	10907.5	10.9075	10906.9	10.9069		32	10904.7	10.9047	10907.5	10.9075		32	10901.8	10.9018	10904.3	10.9043		32	10904.6	10.9046	10906.4	10.9064
161	32.2	10909.3	10.9093	10911.4	10.9114		32.2	10909.1	10.9091	10910.9	10.9109		32.2	10903.4	10.9034	10907.4	10.9074		32.2	10907.8	10.9078	10907.7	10.9077
162	32.4	10920.3	10.9203	10919.2	10.9192		32.4	10919.4	10.9194	10916.6	10.9166		32.4	10918.9	10.9189	10913.9	10.9139		32.4	10913.6	10.9136	10910	10.91
163	32.6	10915	10.915	10915.9	10.9159		32.6	10915	10.915	10915.1	10.9151		32.6	10905	10.905	10906.8	10.9068		32.6	10907.3	10.9073	10908.3	10.9083
164	32.8	10906.7	10.9067	10906.1	10.9061		32.8	10909.4	10.9094	10911.8	10.9118		32.8	10907.7	10.9077	10908.7	10.9087		32.8	10909.9	10.9099	10908.1	10.9081
165	33	10917.1	10.9171	10913.3	10.9133		33	10912.2	10.9122	10911.6	10.9116		33	10908.8	10.9088	10908.2	10.9082		33	10908.7	10.9087	10906.9	10.9069
166	33.2	10908.6	10.9086	10909.5	10.9095		33.2	10913.4	10.9134	10911.8	10.9118		33.2	10911.9	10.9119	10909	10.909		33.2	10906.6	10.9066	10906	10.906
167	33.4	10882.6	10.8826	10888.3	10.8883		33.4	10912.9	10.9129	10912.5	10.9125		33.4	10910.2	10.9102	10908.3	10.9083		33.4	10900	10.9	10905.6	10.9056
168	33.6	10906.1	10.9061	10906.3	10.9063		33.6	10917.1	10.9171	10913	10.913		33.6	10906.3	10.9063	10907.1	10.9071		33.6	10902.9	10.9029	10906.4	10.9064
169	33.8	10907.5	10.9075	10910	10.91		33.8	10911.6	10.9116	10910.2	10.9102		33.8	10911.4	10.9114	10908.6	10.9086		33.8	10909.2	10.9092	10908.6	10.9086
170	34	10933.6	10.9336	10929.9	10.9299		34	10908.3	10.9083	10909	10.909		34	10900.9	10.9009	10904.4	10.9044		34	10903.1	10.9031	10907.6	10.9076
171	34.2	11184.3	11.1843	11178.2	11.1782		34.2	10896.1	10.8961	10900.6	10.9006		34.2	10911.4	10.9114	10908.6	10.9086		34.2	10912.1	10.9121	10909.7	10.9097
172	34.4	10910.1	10.9101	10910.3	10.9103		34.4	10910.9	10.9109	10909.8	10.9098		34.4	10909	10.909	10909.7	10.9097		34.4	10908	10.908	10908.7	10.9087
173	34.6	10909.3	10.9093	10914.7	10.9147		34.6	10913.7	10.9137	10910.5	10.9105		34.6	10912	10.912	10909.7	10.9097		34.6	10913.1	10.9131	10909.6	10.9096
174	34.8	10902.2	10.9022	10904.5	10.9045		34.8	10898.3	10.8983	10904.5	10.9045		34.8	10900.1	10.9001	10905.7	10.9057		34.8	10904.9	10.9049	10907.7	10.9077
175	35	10909.5	10.9095	10907.6	10.9076		35	10913.5	10.9135	10912.1	10.9121		35	10905.9	10.9059	10907.5	10.9075		35	10906.6	10.9066	10908	10.908
176	35.2	10914.8	10.9148	10912	10.912		35.2	10914.4	10.9144	10911.6	10.9116		35.2	10914.1	10.9141	10911	10.911		35.2	10912.3	10.9123	10908.9	10.9089
177	35.4	10906.2	10.9062	10909.6	10.9096		35.4	10905.6	10.9056	10909.1	10.9091		35.4	10905.5	10.9055	10908.2	10.9082		35.4	10905.2	10.9052	10907.1	10.9071
178	35.6	10906.3	10.9063	10908.4	10.9084		35.6	10907.2	10.9072	10910.6	10.9106		35.6	10908.4	10.9084	10909.8	10.9098		35.6	10909.1	10.9091	10908.6	10.9086
179	35.8	10908.3	10.9083	10907.6	10.9076		35.8	10912.9	10.9129	10911.2	10.9112		35.8	10910.3	10.9103	10909.1	10.9091		35.8	10910.5	10.9105	10908.2	10.9082
180	36	10906.1	10.9061	10905.8	10.9058		36	10911.4	10.9114	10911.5	10.9115		36	10906.8	10.9068	10906.9	10.9069		36	10906.3	10.9063	10907.8	10.9078
181	36.2	10913.6	10.9136	10909.1	10.9091		36.2	10918.6	10.9186	10914.2	10.9142		36.2	10917.6	10.9176	10913.3	10.9133		36.2	10910.9	10.9109	10908.5	10.9085
182	36.4	10899.1	10.8991	10900.1	10.9001		36.4	10907.2	10.9072	10910	10.91		36.4	10907	10.907	10908.1	10.9081		36.4	10904.9	10.9049	10907.9	10.9079
183	36.6	10901.2	10.9012	10901.1	10.9011		36.6	10914.5	10.9145	10910.9	10.9109		36.6	10908.2	10.9082	10908.8	10.9088		36.6	10906	10.906	10908	10.908
184	36.8	10902.1	10.9021	10902	10.902		36.8	10911.6	10.9116	10909.9	10.9099		36.8	10912	10.912	10909.2	10.9092		36.8	10908.3	10.9083	10908.1	10.9081
185	37	10910.1	10.9101	10907.4	10.9074		37	10906.1	10.9061	10907.7	10.9077		37	10905.9	10.9059	10907.9	10.9079		37	10907.6	10.9076	10908	10.908
186	37.2	10900.3	10.9003	10905.4	10.9054		37.2	10902.2	10.9022	10904.6	10.9046		37.2	10901.4	10.9014	10906	10.906		37.2	10906.7	10.9067	10907.9	10.9079
187	37.4	10906.8	10.9068	10908.1	10.9081		37.4	10904.9	10.9049	10907.8	10.9078		37.4	10909.4	10.9094	10908.5	10.9085		37.4	10908.5	10.9085	10908.3	10.9083
188	37.6	10913.2	10.9132	10911.2	10.9112		37.6	10914.7	10.9147	10912.8	10.9128		37.6	10913.2	10.9132	10912	10.912		37.6	10911.7	10.9117	10908.6	10.9086
189	37.8	10908.3	10.9083	10907.8	10.9078		37.8	10911.2	10.9112	10909.5	10.9095		37.8	10909.7	10.9097	10909.4	10.9094		37.8	10910.9	10.9109	10908.3	10.9083
190	38	10904.1	10.9041	10902.8	10.9028		38	10905.2	10.9052	10904.7	10.9047		38	10907.5	10.9075	10906.2	10.9062		38	10909.4	10.9094	10908.4	10.9084
191	38.2	10906.9	10.9069	10908.5	10.9085		38.2	10904.1	10.9041	10905.7	10.9057		38.2	10903	10.903	10905.2	10.9052		38.2	10904.4	10.9044	10906.8	10.9068
192	38.4	10916.1	10.9161	10914.2	10.9142		38.4	10907.2	10.9072	10905.1	10.9051		38.4	10914.4	10.9144	10911.7	10.9117		38.4	10913.1	10.9131	10909.8	10.9098
193	38.6	10922.7	10.9227	10919.5	10.9195		38.6	10919	10.919	10915.2	10.9152		38.6	10917.8	10.9178	10912.8	10.9128		38.6	10912.5	10.9125	10909	10.909
194	38.8	10895.8	10.8958	10900.6	10.9006		38.8	10896.4	10.8964	10902	10.902		38.8	10904.2	10.9042	10906.9	10.9069		38.8	10905.6	10.9056	10908	10.908
195	39	10898.8	10.8988	10902.7	10.9027		39	10904.2	10.9042	10903.7	10.9037		39	10906	10.906	10907.2	10.9072		39	10906.9	10.9069	10907.9	10.9079
196	39.2	10907.8	10.9078	10906.2	10.9062		39.2	10904.7	10.9047	10905.2	10.9052		39.2	10909.3	10.9093	10907.8	10.9078		39.2	10905.8	10.9058	10908	10.908
197	39.4	10911.8	10.9118	10908.7	10.9087		39.4	10905.1	10.9051	10906.6	10.9066		39.4	10906.3	10.9063	10908.1	10.9081		39.4	10911.4	10.9114	10908.4	10.9084
198	39.6	10913.7	10.9137	10910.9	10.9109		39.6	10910.1	10.9101	10907.9	10.9079		39.6	10909.1	10.9091	10908.5	10.9085		39.6	10910.7	10.9107	10909	10.909
199	39.8	10906.2	10.9062	10906.1	10.9061		39.8	10908	10.908	10905.1	10.9051		39.8	10903.8	10.9038	10906.3	10.9063		39.8	10907	10.907	10907.6	10.9076
200	40	10897.5	10.8975	10899.4	10.8994		40	10899.3	10.8993	10901.1	10.9011		40	10899.8	10.8998	10903.5	10.9035		40	10902.4	10.9024	10905.6	10.9056
201	40.2	10897	10.897	10899.2	10.8992		40.2	10900.9	10.9009	10902.5	10.9025		40.2	10904.4	10.9044	10903.9	10.9039		40.2	10907.3	10.9073	10906.7	10.9067
202	40.4	10900.8	10.9008	10901	10.901		40.4	10905.3	10.9053	10904.8	10.9048		40.4	10908.8	10.9088	10905.2	10.9052		40.4	10906.8	10.9068	10908.5	10.9085
203	40.6	10898.3	10.8983	10901.3	10.9013		40.6	10906.3	10.9063	10905.8	10.9058		40.6	10905.8	10.9058	10905	10.905		40.6	10908.9	10.9089	10907.9	10.9079
204	40.8	10904.2	10.9042	10901.8	10.9018		40.8	10913	10.913	10908.2	10.9082		40.8	10905.4	10.9054	10904.3	10.9043		40.8	10906.1	10.9061	10906.6	10.9066
205	41	10904.5	10.9045	10902.9	10.9029		41	10898.6	10.8986	10900.8	10.9008		41	10903.2	10.9032	10904.3	10.9043		41	10905.8	10.9058	10905.5	10.9055
206	41.2	10900.7	10.9007	10903.1	10.9031		41.2	10903.9	10.9039	10905.5	10.9055		41.2	10902.9	10.9029	10904.4	10.9044		41.2	10902.5	10.9025	10904.4	10.9044
207	41.4	10911.5	10.9115	10908.2	10.9082		41.4	10904.1	10.9041	10904.5	10.9045		41.4	10904	10.904	10904.4	10.9044		41.4	10902.3	10.9023	10904.4	10.9044
208	41.6	10900	10.9	10899.9	10.8999		41.6	10899.9	10.8999	10904.4	10.9044		41.6	10903.7	10.9037	10904.6	10.9046		41.6	10902.7	10.9027	10904.9	10.9049
209	41.8	10911.8	10.9118	10909.1	10.9091		41.8	10903.6	10.9036	10903.3	10.9033		41.8	10906.1	10.9061	10903.7	10.9037		41.8	10905.2	10.9052	10905.4	10.9054
210	42	10893.7	10.8937	10899.6	10.8996		42	10896.5	10.8965	10900.8	10.9008		42	10898.5	10.8985	10902.4	10.9024		42	10906.2	10.9062	10906.1	10.9061
211	42.2	10901.3	10.9013	10901.1	10.9011		42.2	10907.1	10.9071	10905.5	10.9055		42.2	10906.5	10.9065	10904.9	10.9049		42.2	10907.4	10.9074	10906.3	10.9063
212	42.4	10896.6	10.8966	10899.8	10.8998		42.4	10912.1	10.9121	10911.7	10.9117		42.4	10910.1	10.9101	10908.3	10.9083		42.4	10909.7	10.9097	10906.4	10.9064
213	42.6	10914.4	10.9144	10910.6	10.9106		42.6	10915.9	10.9159	10910	10.91		42.6	10908.8	10.9088	10906.7	10.9067		42.6	10910.9	10.9109	10906	10.906
214	42.8	10905.2	10.9052	10904.6	10.9046		42.8	10906.3	10.9063	10905.1	10.9051		42.8	10903.1	10.9031	10903.7	10.9037		42.8	10904.7	10.9047	10905.5	10.9055
215	43	10911.2	10.9112	10907	10.907		43	10906.2	10.9062	10904.5	10.9045		43	10904.8	10.9048	10903.7	10.9037		43	10907.2	10.9072	10905.4	10.9054
216	43.2	10904.3	10.9043	10907.8	10.9078		43.2	10902.3	10.9023	10905.1	10.9051		43.2	10900.6	10.9006	10904.4	10.9044		43.2	10904.8	10.9048	10905.5	10.9055
217	43.4	10909.8	10.9098	10907.9	10.9079		43.4	10905.9	10.9059	10904.8	10.9048		43.4	10906	10.906	10905.1	10.9051		43.4	10906.4	10.9064	10905.2	10.9052
218	43.6	10899.6	10.8996	10902.4	10.9024		43.6	10903.6	10.9036	10904.2	10.9042		43.6	10898.7	10.8987	10903.3	10.9033		43.6	10900.4	10.9004	10904.8	10.9048
219	43.8	10916.3	10.9163	10912.6	10.9126		43.8	10908.4	10.9084	10907.9	10.9079		43.8	10909.5	10.9095	10906.4	10.9064		43.8	10903.9	10.9039	10905.3	10.9053
220	44	10919.1	10.9191	10917.9	10.9179		44	10913.3	10.9133	10912.5	10.9125		44	10910.2	10.9102	10906.7	10.9067		44	10908.7	10.9087	10906.2	10.9062
221	44.2	10913.7	10.9137	10913.1	10.9131		44.2	10913	10.913	10909.5	10.9095		44.2	10902.3	10.9023	10903.5	10.9035		44.2	10904.8	10.9048	10906.4	10.9064
222	44.4	10899.2	10.8992	10903.2	10.9032		44.4	10900.2	10.9002	10904.3	10.9043		44.4	10906.7	10.9067	10905.9	10.9059		44.4	10904.4	10.9044	10905.1	10.9051
223	44.6	10907.1	10.9071	10906.5	10.9065		44.6	10904.1	10.9041	10904	10.904		44.6	10911.1	10.9111	10908.3	10.9083		44.6	10910.6	10.9106	10908.9	10.9089
224	44.8	10897.9	10.8979	10902.2	10.9022		44.8	10897.7	10.8977	10903.1	10.9031		44.8	10898.9	10.8989	10904.1	10.9041		44.8	10897.5	10.8975	10902.7	10.9027
225	45	10906.2	10.9062	10905.4	10.9054		45	10905.4	10.9054	10904.6	10.9046		45	10906.3	10.9063	10906	10.906		45	10902.6	10.9026	10904.4	10.9044
226	45.2	10894.8	10.8948	10898.3	10.8983		45.2	10894.8	10.8948	10897.5	10.8975		45.2	10903.8	10.9038	10907.2	10.9072		45.2	10901.7	10.9017	10906.2	10.9062
227	45.4	10903.5	10.9035	10903.1	10.9031		45.4	10906.6	10.9066	10903.5	10.9035		45.4	10909.7	10.9097	10907.4	10.9074		45.4	10911.1	10.9111	10907.9	10.9079
228	45.6	10910	10.91	10909.1	10.9091		45.6	10911.4	10.9114	10911.1	10.9111		45.6	10908.7	10.9087	10906.8	10.9068		45.6	10909.8	10.9098	10907.2	10.9072
229	45.8	10914.3	10.9143	10908.5	10.9085		45.8	10914.6	10.9146	10909	10.909		45.8	10908.9	10.9089	10907.4	10.9074		45.8	10908.2	10.9082	10907.2	10.9072
230	46	10909.9	10.9099	10905.7	10.9057		46	10904.7	10.9047	10902.5	10.9025		46	10911.8	10.9118	10908.7	10.9087		46	10911.2	10.9112	10906.9	10.9069
231	46.2	10900.4	10.9004	10902.9	10.9029		46.2	10897.5	10.8975	10900.8	10.9008		46.2	10901.9	10.9019	10905.3	10.9053		46.2	10906.4	10.9064	10906.9	10.9069
232	46.4	10898.3	10.8983	10900.5	10.9005		46.4	10897	10.897	10900.4	10.9004		46.4	10904.8	10.9048	10905.4	10.9054		46.4	10907.1	10.9071	10907	10.907
233	46.6	10895.6	10.8956	10895.8	10.8958		46.6	10900.2	10.9002	10900.1	10.9001		46.6	10901.7	10.9017	10904.4	10.9044		46.6	10907.1	10.9071	10907.1	10.9071
234	46.8	10892.1	10.8921	10893.8	10.8938		46.8	10896.8	10.8968	10899.9	10.8999		46.8	10903.1	10.9031	10903.8	10.9038		46.8	10905.4	10.9054	10907.1	10.9071
235	47	10884.1	10.8841	10888.4	10.8884		47	10903.9	10.9039	10904.2	10.9042		47	10907.9	10.9079	10906.3	10.9063		47	10909.6	10.9096	10907.2	10.9072
236	47.2	10909.9	10.9099	10908.7	10.9087		47.2	10910.1	10.9101	10909.6	10.9096		47.2	10912.2	10.9122	10910	10.91		47.2	10909.1	10.9091	10907.4	10.9074
237	47.4	10911.1	10.9111	10906.2	10.9062		47.4	10910.8	10.9108	10906.8	10.9068		47.4	10907.8	10.9078	10907.4	10.9074		47.4	10905.9	10.9059	10906.8	10.9068
238	47.6	10902.6	10.9026	10902	10.902		47.6	10903.2	10.9032	10903.9	10.9039		47.6	10902	10.902	10903.6	10.9036		47.6	10904	10.904	10905.8	10.9058
239	47.8	10903.9	10.9039	10904	10.904		47.8	10898.8	10.8988	10901.5	10.9015		47.8	10901.9	10.9019	10905.9	10.9059		47.8	10904.6	10.9046	10907.8	10.9078
240	48	10905.5	10.9055	10907.3	10.9073		48	10926.9	10.9269	10921.2	10.9212		48	10918.4	10.9184	10913.6	10.9136		48	10913.7	10.9137	10910.4	10.9104
241	48.2	10911.6	10.9116	10910.4	10.9104		48.2	10915.7	10.9157	10915.5	10.9155		48.2	10911.6	10.9116	10911.5	10.9115		48.2	10910.9	10.9109	10909.4	10.9094
242	48.4	10917.4	10.9174	10913.6	10.9136		48.4	10914.8	10.9148	10911.2	10.9112		48.4	10914.7	10.9147	10910.4	10.9104		48.4	10910.9	10.9109	10907.4	10.9074
243	48.6	10910.2	10.9102	10911.5	10.9115		48.6	10907.8	10.9078	10910.5	10.9105		48.6	10908.9	10.9089	10909.7	10.9097		48.6	10905.6	10.9056	10907.4	10.9074
244	48.8	10905.9	10.9059	10905.9	10.9059		48.8	10912.3	10.9123	10912.3	10.9123		48.8	10907.7	10.9077	10908.9	10.9089		48.8	10908.1	10.9081	10907.9	10.9079
245	49	10904.3	10.9043	10909.8	10.9098		49	10899.7	10.8997	10905.1	10.9051		49	10905.9	10.9059	10909.4	10.9094		49	10906.5	10.9065	10907.5	10.9075
246	49.2	10925.4	10.9254	10925.1	10.9251		49.2	10912.6	10.9126	10912.6	10.9126		49.2	10913	10.913	10913.1	10.9131		49.2	10905.3	10.9053	10907	10.907
247	49.4	10888	10.888	10891.4	10.8914		49.4	10895.5	10.8955	10898.8	10.8988		49.4	10898.2	10.8982	10901.5	10.9015		49.4	10905.2	10.9052	10907.5	10.9075
248	49.6	10919.8	10.9198	10918	10.918		49.6	10913.2	10.9132	10909.7	10.9097		49.6	10915.2	10.9152	10911.1	10.9111		49.6	10912.2	10.9122	10908.2	10.9082
249	49.8	10916.7	10.9167	10912.7	10.9127		49.8	10908.6	10.9086	10907.6	10.9076		49.8	10908.2	10.9082	10909.2	10.9092		49.8	10904.4	10.9044	10907.5	10.9075
250	50	10914.4	10.9144	10911.6	10.9116		50	10909.3	10.9093	10907.1	10.9071		50	10906.3	10.9063	10908.3	10.9083		50	10902.7	10.9027	10906.5	10.9065
251	50.2	10901.4	10.9014	10903.9	10.9039		50.2	10902.6	10.9026	10904.9	10.9049		50.2	10908.7	10.9087	10907.8	10.9078		50.2	10907.6	10.9076	10906.1	10.9061
252	50.4	10906	10.906	10906.4	10.9064		50.4	10905.3	10.9053	10903.9	10.9039		50.4	10907.4	10.9074	10907.2	10.9072		50.4	10904.1	10.9041	10905.2	10.9052
253	50.6	10913.5	10.9135	10910.7	10.9107		50.6	10911.7	10.9117	10908.3	10.9083		50.6	10913.5	10.9135	10909	10.909		50.6	10911	10.911	10907.5	10.9075
254	50.8	10906.9	10.9069	10908.3	10.9083		50.8	10904.8	10.9048	10907.4	10.9074		50.8	10907.6	10.9076	10907.4	10.9074		50.8	10904.2	10.9042	10905.3	10.9053
255	51	10894	10.894	10898.8	10.8988		51	10893.2	10.8932	10898.7	10.8987		51	10904.2	10.9042	10907.3	10.9073		51	10903.7	10.9037	10905.4	10.9054
256	51.2	10908.2	10.9082	10908.6	10.9086		51.2	10909	10.909	10908	10.908		51.2	10905.9	10.9059	10906.8	10.9068		51.2	10907.7	10.9077	10905.4	10.9054
257	51.4	10914.8	10.9148	10911.3	10.9113		51.4	10910.1	10.9101	10908.4	10.9084		51.4	10909.5	10.9095	10906.9	10.9069		51.4	10908.1	10.9081	10905.1	10.9051
258	51.6	10909	10.909	10909.7	10.9097		51.6	10913.1	10.9131	10910.8	10.9108		51.6	10902.7	10.9027	10905.3	10.9053		51.6	10904.4	10.9044	10904.7	10.9047
259	51.8	10904.6	10.9046	10908.6	10.9086		51.8	10902.1	10.9021	10905.4	10.9054		51.8	10902.9	10.9029	10905.8	10.9058		51.8	10901.6	10.9016	10904.6	10.9046
260	52	10911.1	10.9111	10907.4	10.9074		52	10910.2	10.9102	10908.8	10.9088		52	10910.9	10.9109	10906.9	10.9069		52	10906.8	10.9068	10904.7	10.9047
261	52.2	10901.5	10.9015	10903.7	10.9037		52.2	10904.6	10.9046	10908	10.908		52.2	10904.3	10.9043	10906.3	10.9063		52.2	10904.4	10.9044	10904.6	10.9046
262	52.4	10898	10.898	10898.6	10.8986		52.4	10908.6	10.9086	10908.3	10.9083		52.4	10905.3	10.9053	10906.9	10.9069		52.4	10905.1	10.9051	10903.8	10.9038
263	52.6	10905.7	10.9057	10900.8	10.9008		52.6	10916.4	10.9164	10910.9	10.9109		52.6	10913	10.913	10908.6	10.9086		52.6	10910.7	10.9107	10905.9	10.9059
264	52.8	10903.2	10.9032	10901.4	10.9014		52.8	10911.2	10.9112	10908.9	10.9089		52.8	10907.7	10.9077	10903.8	10.9038		52.8	10904	10.904	10903.5	10.9035
265	53	10897.9	10.8979	10895.5	10.8955		53	10904.1	10.9041	10903.2	10.9032		53	10897.4	10.8974	10899.4	10.8994		53	10897.4	10.8974	10902.5	10.9025
266	53.2	10885.3	10.8853	10887.6	10.8876		53.2	10892.9	10.8929	10895.9	10.8959		53.2	10898.5	10.8985	10898.1	10.8981		53.2	10900.2	10.9002	10902.7	10.9027
267	53.4	10886.2	10.8862	10888.2	10.8882		53.4	10895.1	10.8951	10895.2	10.8952		53.4	10895.7	10.8957	10897.5	10.8975		53.4	10902.7	10.9027	10902.7	10.9027
268	53.6	10897.4	10.8974	10893.4	10.8934		53.6	10895.9	10.8959	10897.3	10.8973		53.6	10898	10.898	10897.9	10.8979		53.6	10900.6	10.9006	10903	10.903
269	53.8	10887	10.887	10889.3	10.8893		53.8	10890.4	10.8904	10894.8	10.8948		53.8	10898.6	10.8986	10898.8	10.8988		53.8	10905.2	10.9052	10903.4	10.9034
270	54	10898.1	10.8981	10899.6	10.8996		54	10893.5	10.8935	10891.3	10.8913		54	10896.8	10.8968	10900	10.9		54	10904	10.904	10904	10.904
271	54.2	10903.2	10.9032	10902.5	10.9025		54.2	10899	10.899	10900.2	10.9002		54.2	10901.8	10.9018	10900.8	10.9008		54.2	10901.3	10.9013	10904.5	10.9045
272	54.4	10861.4	10.8614	10868.6	10.8686		54.4	10925	10.925	10918.7	10.9187		54.4	10901.8	10.9018	10901.5	10.9015		54.4	10906.3	10.9063	10905.1	10.9051
273	54.6	10904.8	10.9048	10904.3	10.9043		54.6	10906.1	10.9061	10907.3	10.9073		54.6	10904	10.904	10902.4	10.9024		54.6	10906.6	10.9066	10905.7	10.9057
274	54.8	10903.8	10.9038	10901.9	10.9019		54.8	10901.1	10.9011	10902.2	10.9022		54.8	10900.8	10.9008	10903.2	10.9032		54.8	10904.4	10.9044	10906.2	10.9062
275	55	10904.6	10.9046	10906.8	10.9068		55	10903	10.903	10901.9	10.9019		55	10904	10.904	10903.8	10.9038		55	10904.9	10.9049	10906.4	10.9064
276	55.2	10905.2	10.9052	10905.5	10.9055		55.2	10904.6	10.9046	10904.7	10.9047		55.2	10905.4	10.9054	10904.2	10.9042		55.2	10908.1	10.9081	10906.3	10.9063
277	55.4	10910.7	10.9107	10906.5	10.9065		55.4	10904.7	10.9047	10905.2	10.9052		55.4	10905.2	10.9052	10904.4	10.9044		55.4	10906.5	10.9065	10906.1	10.9061
278	55.6	10903.6	10.9036	10904.9	10.9049		55.6	10900.9	10.9009	10904.6	10.9046		55.6	10903.1	10.9031	10904.3	10.9043		55.6	10906.5	10.9065	10905.9	10.9059
279	55.8	10909.8	10.9098	10905.4	10.9054		55.8	10909.6	10.9096	10907.4	10.9074		55.8	10908.4	10.9084	10905.4	10.9054		55.8	10905.2	10.9052	10905.7	10.9057
280	56	10905.5	10.9055	10904.6	10.9046		56	10905	10.905	10904.6	10.9046		56	10905.1	10.9051	10905.5	10.9055		56	10905.2	10.9052	10905.5	10.9055
281	56.2	10903.7	10.9037	10903.9	10.9039		56.2	10901.3	10.9013	10903	10.903		56.2	10901.7	10.9017	10905.7	10.9057		56.2	10902.1	10.9021	10905.1	10.9051
282	56.4	10903.2	10.9032	10903.9	10.9039		56.4	10894.7	10.8947	10899.2	10.8992		56.4	10900.9	10.9009	10904.1	10.9041		56.4	10905	10.905	10904.8	10.9048
283	56.6	10900.8	10.9008	10903.6	10.9036		56.6	10909	10.909	10906.7	10.9067		56.6	10912.2	10.9122	10909.1	10.9091		56.6	10907.1	10.9071	10904.7	10.9047
284	56.8	10898.9	10.8989	10898.4	10.8984		56.8	10904.8	10.9048	10903.3	10.9033		56.8	10905.3	10.9053	10903.7	10.9037		56.8	10907.3	10.9073	10904.6	10.9046
285	57	10918.1	10.9181	10914.5	10.9145		57	10905.7	10.9057	10904.1	10.9041		57	10904.6	10.9046	10903.7	10.9037		57	10908.4	10.9084	10904.3	10.9043
286	57.2	10904.8	10.9048	10906.9	10.9069		57.2	10902.5	10.9025	10903.9	10.9039		57.2	10901.4	10.9014	10903.3	10.9033		57.2	10903.8	10.9038	10903.9	10.9039
287	57.4	10886.5	10.8865	10890.7	10.8907		57.4	10906.9	10.9069	10903.9	10.9039		57.4	10905.3	10.9053	10902.2	10.9022		57.4	10904.7	10.9047	10903.7	10.9037
288	57.6	10915.5	10.9155	10910.5	10.9105		57.6	10904.6	10.9046	10903.7	10.9037		57.6	10899.7	10.8997	10900.7	10.9007		57.6	10902.7	10.9027	10903.5	10.9035
289	57.8	10901.1	10.9011	10903.5	10.9035		57.8	10906.5	10.9065	10903.3	10.9033		57.8	10901.6	10.9016	10899.8	10.8998		57.8	10905.2	10.9052	10903.4	10.9034
290	58	10901.4	10.9014	10903.9	10.9039		58	10901.9	10.9019	10902.3	10.9023		58	10900.4	10.9004	10900.3	10.9003		58	10906.1	10.9061	10903.9	10.9039
291	58.2	10902.4	10.9024	10903	10.903		58.2	10899.1	10.8991	10902.5	10.9025		58.2	10892.1	10.8921	10895.2	10.8952		58.2	10899.3	10.8993	10902	10.902
292	58.4	10904.9	10.9049	10902.9	10.9029		58.4	10908.2	10.9082	10904.7	10.9047		58.4	10905.3	10.9053	10901.4	10.9014		58.4	10905.1	10.9051	10903.4	10.9034
293	58.6	10902.3	10.9023	10903.4	10.9034		58.6	10894.2	10.8942	10896.4	10.8964		58.6	10894.8	10.8948	10896.9	10.8969		58.6	10900.6	10.9006	10903.3	10.9033
294	58.8	10914	10.914	10908.4	10.9084		58.8	10908.7	10.9087	10906.8	10.9068		58.8	10902.7	10.9027	10900.8	10.9008		58.8	10904	10.904	10903.4	10.9034
295	59	10897.4	10.8974	10898.9	10.8989		59	10892	10.892	10896.9	10.8969		59	10895.6	10.8956	10900.3	10.9003		59	10900.5	10.9005	10903	10.903
296	59.2	10896.4	10.8964	10895.2	10.8952		59.2	10900.2	10.9002	10901.1	10.9011		59.2	10900.1	10.9001	10900.5	10.9005		59.2	10901.3	10.9013	10902.8	10.9028
297	59.4	10887.2	10.8872	10891.1	10.8911		59.4	10891.5	10.8915	10896	10.896		59.4	10898	10.898	10901	10.901		59.4	10897.9	10.8979	10902.3	10.9023
298	59.6	10903.2	10.9032	10902.9	10.9029		59.6	10906.1	10.9061	10904.8	10.9048		59.6	10902.9	10.9029	10900.7	10.9007		59.6	10906.2	10.9062	10904.2	10.9042
299	59.8	10908	10.908	10905.6	10.9056		59.8	10908.1	10.9081	10904.1	10.9041		59.8	10910.4	10.9104	10904.9	10.9049		59.8	10907.6	10.9076	10904.3	10.9043
300	60	10882.8	10.8828	10888.6	10.8886		60	10897.1	10.8971	10899.7	10.8997		60	10901.5	10.9015	10902.3	10.9023		60	10905.3	10.9053	10904.2	10.9042
301	60.2	10897.1	10.8971	10895.2	10.8952		60.2	10899.6	10.8996	10900.6	10.9006		60.2	10902.1	10.9021	10903.1	10.9031		60.2	10899.9	10.8999	10904.4	10.9044
302	60.4	10904.3	10.9043	10903.9	10.9039		60.4	10902.3	10.9023	10902.5	10.9025		60.4	10900.6	10.9006	10903.6	10.9036		60.4	10902.8	10.9028	10904.6	10.9046
303	60.6	10911.7	10.9117	10906.9	10.9069		60.6	10908.3	10.9083	10904.3	10.9043		60.6	10903.1	10.9031	10904.5	10.9045		60.6	10904.8	10.9048	10904.9	10.9049
304	60.8	10909.7	10.9097	10909.7	10.9097		60.8	10908.9	10.9089	10905.9	10.9059		60.8	10908.5	10.9085	10905.2	10.9052		60.8	10908.2	10.9082	10905.4	10.9054
305	61	10899.5	10.8995	10903.7	10.9037		61	10910.7	10.9107	10907.6	10.9076		61	10906.7	10.9067	10906.9	10.9069		61	10905.7	10.9057	10905.7	10.9057
306	61.2	10908.3	10.9083	10909.3	10.9093		61.2	10907.8	10.9078	10908.4	10.9084		61.2	10910.8	10.9108	10908.8	10.9088		61.2	10905.5	10.9055	10905.3	10.9053
307	61.4	10917.4	10.9174	10912.8	10.9128		61.4	10909.4	10.9094	10907.2	10.9072		61.4	10910.3	10.9103	10906.9	10.9069		61.4	10912.5	10.9125	10907.3	10.9073
308	61.6	10921.7	10.9217	10918.6	10.9186		61.6	10893.1	10.8931	10897.4	10.8974		61.6	10902.4	10.9024	10903.9	10.9039		61.6	10908.1	10.9081	10905.3	10.9053
309	61.8	10901.5	10.9015	10905.3	10.9053		61.8	10898.2	10.8982	10901	10.901		61.8	10899.6	10.8996	10903.5	10.9035		61.8	10903.2	10.9032	10905.4	10.9054
310	62	10900.2	10.9002	10902.7	10.9027		62	10905.6	10.9056	10906.7	10.9067		62	10903.2	10.9032	10903.7	10.9037		62	10903.8	10.9038	10905.3	10.9053
311	62.2	10900.8	10.9008	10903.2	10.9032		62.2	10905.5	10.9055	10906.7	10.9067		62.2	10905.7	10.9057	10903.2	10.9032		62.2	10906.3	10.9063	10904.9	10.9049
312	62.4	10906	10.906	10906	10.906		62.4	10906.3	10.9063	10905.5	10.9055		62.4	10900	10.9	10902.9	10.9029		62.4	10902.1	10.9021	10904.4	10.9044
313	62.6	10911.9	10.9119	10907.9	10.9079		62.6	10904.3	10.9043	10902.3	10.9023		62.6	10899.7	10.8997	10901.2	10.9012		62.6	10902.1	10.9021	10903.4	10.9034
314	62.8	10894.5	10.8945	10896.6	10.8966		62.8	10893.9	10.8939	10898.3	10.8983		62.8	10895.9	10.8959	10899	10.899		62.8	10899.2	10.8992	10902.1	10.9021
315	63	10903.1	10.9031	10902.4	10.9024		63	10899.6	10.8996	10901.1	10.9011		63	10905.1	10.9051	10902.6	10.9026		63	10904.7	10.9047	10903.2	10.9032
316	63.2	10915.1	10.9151	10910.5	10.9105		63.2	10910.1	10.9101	10906.1	10.9061		63.2	10911.8	10.9118	10908	10.908		63.2	10906.1	10.9061	10905	10.905
317	63.4	10903.9	10.9039	10906.5	10.9065		63.4	10902.1	10.9021	10903.4	10.9034		63.4	10902.9	10.9029	10904.6	10.9046		63.4	10905	10.905	10904.2	10.9042
318	63.6	10904.8	10.9048	10905.7	10.9057		63.6	10907.1	10.9071	10904.8	10.9048		63.6	10902.2	10.9022	10900.8	10.9008		63.6	10899.3	10.8993	10902.6	10.9026
319	63.8	10890.4	10.8904	10895.2	10.8952		63.8	10897.2	10.8972	10899	10.899		63.8	10898.8	10.8988	10900.8	10.9008		63.8	10902.1	10.9021	10902.7	10.9027
320	64	10915.3	10.9153	10914.3	10.9143		64	10908	10.908	10904.7	10.9047		64	10904.3	10.9043	10902.1	10.9021		64	10901.2	10.9012	10903.2	10.9032
321	64.2	10916.8	10.9168	10912.9	10.9129		64.2	10908	10.908	10903.8	10.9038		64.2	10905.2	10.9052	10902.7	10.9027		64.2	10906	10.906	10903.4	10.9034
322	64.4	10910.9	10.9109	10911	10.911		64.4	10903.2	10.9032	10903.5	10.9035		64.4	10902.9	10.9029	10903.2	10.9032		64.4	10903.9	10.9039	10903.6	10.9036
323	64.6	10909.4	10.9094	10910.5	10.9105		64.6	10900.4	10.9004	10902.7	10.9027		64.6	10903.9	10.9039	10903.5	10.9035		64.6	10901.2	10.9012	10903.8	10.9038
324	64.8	10908.6	10.9086	10909.2	10.9092		64.8	10898.7	10.8987	10900.5	10.9005		64.8	10900.5	10.9005	10903.8	10.9038		64.8	10903.7	10.9037	10904	10.904
325	65	10914.7	10.9147	10911.9	10.9119		65	10907.5	10.9075	10906.1	10.9061		65	10903.8	10.9038	10903.6	10.9036		65	10903.6	10.9036	10904.1	10.9041
326	65.2	10899.8	10.8998	10902.2	10.9022		65.2	10894.6	10.8946	10898.7	10.8987		65.2	10899.2	10.8992	10903.2	10.9032		65.2	10906.2	10.9062	10904.3	10.9043
327	65.4	10904.8	10.9048	10907.9	10.9079		65.4	10899.5	10.8995	10902.6	10.9026		65.4	10904.8	10.9048	10904.4	10.9044		65.4	10902.4	10.9024	10904.6	10.9046
328	65.6	10920.3	10.9203	10915.6	10.9156		65.6	10909	10.909	10906.4	10.9064		65.6	10907.6	10.9076	10905.6	10.9056		65.6	10906.7	10.9067	10904.9	10.9049
329	65.8	10906.7	10.9067	10907.1	10.9071		65.8	10909.2	10.9092	10907.9	10.9079		65.8	10908.1	10.9081	10906.5	10.9065		65.8	10908.3	10.9083	10905.4	10.9054
330	66	10916.9	10.9169	10913	10.913		66	10914.1	10.9141	10912	10.912		66	10911	10.911	10908.2	10.9082		66	10910.5	10.9105	10906.3	10.9063
331	66.2	10886	10.886	10889	10.889		66.2	10895.6	10.8956	10897.8	10.8978		66.2	10900.9	10.9009	10903.4	10.9034		66.2	10903.7	10.9037	10905.1	10.9051
332	66.4	10908.6	10.9086	10908.2	10.9082		66.4	10913.9	10.9139	10909.8	10.9098		66.4	10908.7	10.9087	10906.6	10.9066		66.4	10908.2	10.9082	10906.1	10.9061
333	66.6	10897.9	10.8979	10901.4	10.9014		66.6	10905.1	10.9051	10907	10.907		66.6	10901.7	10.9017	10904.7	10.9047		66.6	10905.5	10.9055	10905.7	10.9057
334	66.8	10909	10.909	10906.9	10.9069		66.8	10906.7	10.9067	10906.1	10.9061		66.8	10905.8	10.9058	10903.4	10.9034		66.8	10905.2	10.9052	10905.4	10.9054
335	67	10907.9	10.9079	10905.4	10.9054		67	10903.5	10.9035	10903.9	10.9039		67	10899.7	10.8997	10903.3	10.9033		67	10905.8	10.9058	10905.8	10.9058
336	67.2	10902.4	10.9024	10904.5	10.9045		67.2	10899.2	10.8992	10901.9	10.9019		67.2	10906.3	10.9063	10905.3	10.9053		67.2	10904.1	10.9041	10906.4	10.9064
337	67.4	10896.8	10.8968	10902	10.902		67.4	10898.5	10.8985	10901.3	10.9013		67.4	10900.3	10.9003	10903.9	10.9039		67.4	10904.2	10.9042	10907	10.907
338	67.6	10900.8	10.9008	10899.5	10.8995		67.6	10904.1	10.9041	10901.1	10.9011		67.6	10908.4	10.9084	10906.4	10.9064		67.6	10907.4	10.9074	10907.6	10.9076
339	67.8	10899.9	10.8999	10902.3	10.9023		67.8	10902.2	10.9022	10902.9	10.9029		67.8	10908.2	10.9082	10907	10.907		67.8	10908.8	10.9088	10907.8	10.9078
340	68	10915.3	10.9153	10913.2	10.9132		68	10908.9	10.9089	10905.4	10.9054		68	10909	10.909	10907.4	10.9074		68	10909.6	10.9096	10907.8	10.9078
341	68.2	10911.5	10.9115	10906.9	10.9069		68.2	10905.5	10.9055	10903.8	10.9038		68.2	10911.7	10.9117	10908.2	10.9082		68.2	10908.2	10.9082	10907.7	10.9077
342	68.4	10896.3	10.8963	10897.5	10.8975		68.4	10898.9	10.8989	10901.7	10.9017		68.4	10902.1	10.9021	10906.5	10.9065		68.4	10904.8	10.9048	10907.5	10.9075
343	68.6	10899.8	10.8998	10900.3	10.9003		68.6	10899.2	10.8992	10903.2	10.9032		68.6	10905.5	10.9055	10907.2	10.9072		68.6	10904.8	10.9048	10907.5	10.9075
344	68.8	10908.4	10.9084	10906.1	10.9061		68.8	10903.9	10.9039	10902.8	10.9028		68.8	10906.8	10.9068	10907.6	10.9076		68.8	10905.5	10.9055	10907.6	10.9076
345	69	10913.7	10.9137	10909.3	10.9093		69	10918.8	10.9188	10914.6	10.9146		69	10913.7	10.9137	10910	10.91		69	10910.9	10.9109	10907.6	10.9076
346	69.2	10884.9	10.8849	10890.2	10.8902		69.2	10897.7	10.8977	10901.5	10.9015		69.2	10906.2	10.9062	10908.4	10.9084		69.2	10907.3	10.9073	10907.6	10.9076
347	69.4	10918.8	10.9188	10916.9	10.9169		69.4	10911	10.911	10907.9	10.9079		69.4	10910.6	10.9106	10909.5	10.9095		69.4	10910.1	10.9101	10907.5	10.9075
348	69.6	10904.9	10.9049	10902.2	10.9022		69.6	10908.4	10.9084	10906.9	10.9069		69.6	10915.1	10.9151	10910.4	10.9104		69.6	10911.4	10.9114	10907.3	10.9073
349	69.8	10896.9	10.8969	10899.6	10.8996		69.8	10911.1	10.9111	10909.3	10.9093		69.8	10907.3	10.9073	10908.7	10.9087		69.8	10908.7	10.9087	10907.1	10.9071
350	70	10894	10.894	10896	10.896		70	10908	10.908	10910.7	10.9107		70	10904.7	10.9047	10906	10.906		70	10904.4	10.9044	10906.9	10.9069
351	70.2	10900.9	10.9009	10899.8	10.8998		70.2	10908.6	10.9086	10907.7	10.9077		70.2	10906.6	10.9066	10905.4	10.9054		70.2	10907.7	10.9077	10906.6	10.9066
352	70.4	10897.5	10.8975	10900.4	10.9004		70.4	10900.3	10.9003	10902.9	10.9029		70.4	10898.7	10.8987	10902.3	10.9023		70.4	10904.6	10.9046	10906.7	10.9067
353	70.6	10884.7	10.8847	10890.4	10.8904		70.6	10894.4	10.8944	10900.7	10.9007		70.6	10898.2	10.8982	10903.3	10.9033		70.6	10901.3	10.9013	10905.8	10.9058
354	70.8	10896.1	10.8961	10896.1	10.8961		70.8	10902.8	10.9028	10905.1	10.9051		70.8	10900.7	10.9007	10903.5	10.9035		70.8	10901	10.901	10903.4	10.9034
355	71	10916.8	10.9168	10912.7	10.9127		71	10920.4	10.9204	10916	10.916		71	10915.8	10.9158	10911.5	10.9115		71	10913.3	10.9133	10909.5	10.9095
356	71.2	10896.6	10.8966	10898.9	10.8989		71.2	10917.2	10.9172	10913.4	10.9134		71.2	10912.9	10.9129	10909.1	10.9091		71.2	10908	10.908	10905.6	10.9056
357	71.4	10906.1	10.9061	10903.4	10.9034		71.4	10906.8	10.9068	10908.3	10.9083		71.4	10906.3	10.9063	10908	10.908		71.4	10904.1	10.9041	10906.5	10.9065
358	71.6	10912.1	10.9121	10907.3	10.9073		71.6	10911.8	10.9118	10910.1	10.9101		71.6	10909.3	10.9093	10908.4	10.9084		71.6	10909.7	10.9097	10908.5	10.9085
359	71.8	10905.4	10.9054	10906.8	10.9068		71.8	10908.2	10.9082	10909	10.909		71.8	10908.1	10.9081	10908.4	10.9084		71.8	10908.5	10.9085	10908.2	10.9082
360	72	10903.4	10.9034	10905	10.905		72	10910.7	10.9107	10908.5	10.9085		72	10911.2	10.9112	10908.4	10.9084		72	10908	10.908	10907.1	10.9071
361	72.2	10908.3	10.9083	10905.2	10.9052		72.2	10911.5	10.9115	10908	10.908		72.2	10911.6	10.9116	10907.6	10.9076		72.2	10911.5	10.9115	10907	10.907
362	72.4	10904	10.904	10902.9	10.9029		72.4	10909.1	10.9091	10907.5	10.9075		72.4	10908.3	10.9083	10906.7	10.9067		72.4	10903.6	10.9036	10905.7	10.9057
363	72.6	10898.1	10.8981	10901.5	10.9015		72.6	10905.4	10.9054	10906.7	10.9067		72.6	10904	10.904	10905.4	10.9054		72.6	10906.5	10.9065	10905.6	10.9056
364	72.8	10904.9	10.9049	10904.1	10.9041		72.8	10903.4	10.9034	10906.2	10.9062		72.8	10900.4	10.9004	10904.2	10.9042		72.8	10899.9	10.8999	10905.8	10.9058
365	73	10903.9	10.9039	10903.8	10.9038		73	10901.8	10.9018	10904	10.904		73	10903.1	10.9031	10904.2	10.9042		73	10905.2	10.9052	10905.7	10.9057
366	73.2	10896.6	10.8966	10899.7	10.8997		73.2	10895.8	10.8958	10900.6	10.9006		73.2	10900.7	10.9007	10904.6	10.9046		73.2	10903.4	10.9034	10905.4	10.9054
367	73.4	10915.7	10.9157	10913.6	10.9136		73.4	10908.3	10.9083	10906.4	10.9064		73.4	10905.6	10.9056	10906	10.906		73.4	10905.1	10.9051	10906.2	10.9062
368	73.6	10900.9	10.9009	10902.8	10.9028		73.6	10905.4	10.9054	10906.3	10.9063		73.6	10909.3	10.9093	10907.6	10.9076		73.6	10909.6	10.9096	10907.3	10.9073
369	73.8	10903.6	10.9036	10902.4	10.9024		73.8	10910	10.91	10907	10.907		73.8	10907.5	10.9075	10907	10.907		73.8	10910.5	10.9105	10906.8	10.9068
370	74	10901.5	10.9015	10900.5	10.9005		74	10907.7	10.9077	10906.7	10.9067		74	10907.2	10.9072	10905.7	10.9057		74	10907.7	10.9077	10906	10.906
371	74.2	10904	10.904	10906.2	10.9062		74.2	10903.7	10.9037	10906.9	10.9069		74.2	10903.8	10.9038	10905.7	10.9057		74.2	10905.5	10.9055	10906	10.906
372	74.4	10911.8	10.9118	10910.3	10.9103		74.4	10907.8	10.9078	10906.9	10.9069		74.4	10905.9	10.9059	10906.1	10.9061		74.4	10906	10.906	10906.2	10.9062
373	74.6	10921.2	10.9212	10916.4	10.9164		74.6	10908.7	10.9087	10907.1	10.9071		74.6	10906.5	10.9065	10906	10.906		74.6	10905.2	10.9052	10906.3	10.9063
374	74.8	10904.6	10.9046	10904.7	10.9047		74.8	10907.2	10.9072	10907	10.907		74.8	10904.3	10.9043	10904.7	10.9047		74.8	10905.4	10.9054	10906.4	10.9064
375	75	10886.1	10.8861	10891.5	10.8915		75	10908.7	10.9087	10906.8	10.9068		75	10912.2	10.9122	10908.3	10.9083		75	10909.6	10.9096	10906.3	10.9063
376	75.2	10906.1	10.9061	10907.1	10.9071		75.2	10904.5	10.9045	10907.2	10.9072		75.2	10903.3	10.9033	10905	10.905		75.2	10905.8	10.9058	10906.3	10.9063
377	75.4	10900	10.9	10902.3	10.9023		75.4	10905.6	10.9056	10904.4	10.9044		75.4	10905.5	10.9055	10903.8	10.9038		75.4	10905.4	10.9054	10905.3	10.9053
378	75.6	10895.4	10.8954	10894.7	10.8947		75.6	10896.8	10.8968	10899.6	10.8996		75.6	10898.1	10.8981	10901.6	10.9016		75.6	10899.1	10.8991	10904.2	10.9042
379	75.8	10912.5	10.9125	10909.1	10.9091		75.8	10912.5	10.9125	10908.4	10.9084		75.8	10909.1	10.9091	10905.6	10.9056		75.8	10907.5	10.9075	10905.9	10.9059
380	76	10939.9	10.9399	10934.9	10.9349		76	10919.3	10.9193	10915.7	10.9157		76	10912.6	10.9126	10910.4	10.9104		76	10909.9	10.9099	10908.5	10.9085
381	76.2	10897.6	10.8976	10900.5	10.9005		76.2	10903.1	10.9031	10906.6	10.9066		76.2	10906.5	10.9065	10908	10.908		76.2	10906.2	10.9062	10907.7	10.9077
382	76.4	10897.4	10.8974	10900.9	10.9009		76.4	10897.6	10.8976	10901.5	10.9015		76.4	10903.6	10.9036	10903.7	10.9037		76.4	10906.2	10.9062	10906.1	10.9061
383	76.6	10898.4	10.8984	10899.9	10.8999		76.6	10902.9	10.9029	10903.7	10.9037		76.6	10901.2	10.9012	10904.8	10.9048		76.6	10905.2	10.9052	10906.4	10.9064
384	76.8	10912.8	10.9128	10909.2	10.9092		76.8	10914.7	10.9147	10911.3	10.9113		76.8	10908.6	10.9086	10908.2	10.9082		76.8	10906.4	10.9064	10907.2	10.9072
385	77	10897.1	10.8971	10899.4	10.8994		77	10903.8	10.9038	10906.1	10.9061		77	10902	10.902	10906.4	10.9064		77	10903.8	10.9038	10907.4	10.9074
386	77.2	10904.8	10.9048	10906.9	10.9069		77.2	10908.6	10.9086	10910.5	10.9105		77.2	10907.7	10.9077	10909.1	10.9091		77.2	10910.7	10.9107	10908.4	10.9084
387	77.4	10917.6	10.9176	10913.7	10.9137		77.4	10924.2	10.9242	10920.1	10.9201		77.4	10916.6	10.9166	10912.1	10.9121		77.4	10912.9	10.9129	10908.4	10.9084
388	77.6	10913.5	10.9135	10909.9	10.9099		77.6	10917.6	10.9176	10913.8	10.9138		77.6	10913.2	10.9132	10909.9	10.9099		77.6	10910.6	10.9106	10908.3	10.9083
389	77.8	10907.5	10.9075	10909.7	10.9097		77.8	10907.4	10.9074	10909.6	10.9096		77.8	10905.5	10.9055	10907.1	10.9071		77.8	10905.6	10.9056	10908	10.908
390	78	10910	10.91	10911.7	10.9117		78	10905.4	10.9054	10907.2	10.9072		78	10908.7	10.9087	10908.3	10.9083		78	10908.4	10.9084	10907.7	10.9077
391	78.2	10910.6	10.9106	10909.1	10.9091		78.2	10913.9	10.9139	10912.4	10.9124		78.2	10911.8	10.9118	10908.6	10.9086		78.2	10906.2	10.9062	10907.6	10.9076
392	78.4	10894.3	10.8943	10896.8	10.8968		78.4	10895.5	10.8955	10898.2	10.8982		78.4	10904.8	10.9048	10907.5	10.9075		78.4	10908.7	10.9087	10907.4	10.9074
393	78.6	10903.7	10.9037	10908.3	10.9083		78.6	10900.9	10.9009	10904.7	10.9047		78.6	10905.7	10.9057	10907.9	10.9079		78.6	10906	10.906	10907.4	10.9074
394	78.8	10929.5	10.9295	10925.6	10.9256		78.8	10919.2	10.9192	10913.5	10.9135		78.8	10910.7	10.9107	10908.2	10.9082		78.8	10909.3	10.9093	10907.3	10.9073
395	79	10918.5	10.9185	10918.5	10.9185		79	10911	10.911	10911.2	10.9112		79	10906.9	10.9069	10907	10.907		79	10907.4	10.9074	10906.9	10.9069
396	79.2	10919.6	10.9196	10914.4	10.9144		79.2	10911.1	10.9111	10908.9	10.9089		79.2	10909.5	10.9095	10905.6	10.9056		79.2	10906.9	10.9069	10906.5	10.9065
397	79.4	10905.8	10.9058	10905.4	10.9054		79.4	10905.6	10.9056	10906.1	10.9061		79.4	10902	10.902	10903.1	10.9031		79.4	10902.6	10.9026	10905	10.905
398	79.6	10899.3	10.8993	10897.5	10.8975		79.6	10902.9	10.9029	10903.6	10.9036		79.6	10896	10.896	10900.6	10.9006		79.6	10900.1	10.9001	10903.3	10.9033
399	79.8	10889.2	10.8892	10894.7	10.8947		79.8	10903.5	10.9035	10903.7	10.9037		79.8	10901.1	10.9011	10902.1	10.9021		79.8	10903.9	10.9039	10905.1	10.9051
400	80	10894.6	10.8946	10898.7	10.8987		80	10902.4	10.9024	10905.1	10.9051		80	10905.6	10.9056	10905	10.905		80	10908.6	10.9086	10908	10.908
401	80.2	10906	10.906	10905.1	10.9051		80.2	10902.9	10.9029	10906.8	10.9068		80.2	10905.3	10.9053	10905.2	10.9052		80.2	10910.7	10.9107	10906.8	10.9068
402	80.4	10912.5	10.9125	10912.8	10.9128		80.4	10909	10.909	10907.6	10.9076		80.4	10900.7	10.9007	10903.4	10.9034		80.4	10903.4	10.9034	10904.3	10.9043
403	80.6	10916.2	10.9162	10912.8	10.9128		80.6	10917.2	10.9172	10913.1	10.9131		80.6	10911.2	10.9112	10909	10.909		80.6	10908.3	10.9083	10905.1	10.9051
404	80.8	10900	10.9	10904.6	10.9046		80.8	10900.9	10.9009	10905.6	10.9056		80.8	10902.1	10.9021	10904.8	10.9048		80.8	10901.4	10.9014	10904.5	10.9045
405	81	10913.8	10.9138	10910.9	10.9109		81	10915.1	10.9151	10912.4	10.9124		81	10910	10.91	10906.1	10.9061		81	10907	10.907	10904.5	10.9045
406	81.2	10911.7	10.9117	10909.7	10.9097		81.2	10910.1	10.9101	10907.4	10.9074		81.2	10907.1	10.9071	10906.6	10.9066		81.2	10903.3	10.9033	10904.3	10.9043
407	81.4	10910.5	10.9105	10908.5	10.9085		81.4	10907	10.907	10906.6	10.9066		81.4	10909.2	10.9092	10905.3	10.9053		81.4	10906.7	10.9067	10903.8	10.9038
408	81.6	10905.4	10.9054	10906.4	10.9064		81.6	10905.4	10.9054	10904.9	10.9049		81.6	10901.1	10.9011	10903.6	10.9036		81.6	10903.7	10.9037	10903.4	10.9034
409	81.8	10904.3	10.9043	10902.7	10.9027		81.8	10904	10.904	10902.1	10.9021		81.8	10902.4	10.9024	10901.1	10.9011		81.8	10902.3	10.9023	10902.3	10.9023
410	82	10892.1	10.8921	10896.1	10.8961		82	10892.5	10.8925	10898.7	10.8987		82	10892	10.892	10897.4	10.8974		82	10894.6	10.8946	10900.9	10.9009
411	82.2	10907	10.907	10905.9	10.9059		82.2	10900.7	10.9007	10900.4	10.9004		82.2	10901.5	10.9015	10900.4	10.9004		82.2	10902.5	10.9025	10902.7	10.9027
412	82.4	10896	10.896	10897.7	10.8977		82.4	10897.5	10.8975	10899.7	10.8997		82.4	10897.1	10.8971	10898.5	10.8985		82.4	10899	10.899	10901.8	10.9018
413	82.6	10896.4	10.8964	10899.2	10.8992		82.6	10904.7	10.9047	10901	10.901		82.6	10903.5	10.9035	10901.6	10.9016		82.6	10906.2	10.9062	10904.4	10.9044
414	82.8	10901.9	10.9019	10900.7	10.9007		82.8	10904.5	10.9045	10902.5	10.9025		82.8	10906.6	10.9066	10905.3	10.9053		82.8	10909.2	10.9092	10907.5	10.9075
415	83	10907.3	10.9073	10902.4	10.9024		83	10903.7	10.9037	10903.7	10.9037		83	10905.1	10.9051	10902.5	10.9025		83	10905.8	10.9058	10904.2	10.9042
416	83.2	10897.4	10.8974	10900	10.9		83.2	10902	10.902	10904.5	10.9045		83.2	10896.5	10.8965	10897.9	10.8979		83.2	10898.4	10.8984	10899.1	10.8991
417	83.4	10916.1	10.9161	10912.2	10.9122		83.4	10909.7	10.9097	10907.2	10.9072		83.4	10901	10.901	10902.7	10.9027		83.4	10901.5	10.9015	10901.7	10.9017
418	83.6	10911	10.911	10909	10.909		83.6	10911.4	10.9114	10909.8	10.9098		83.6	10912.5	10.9125	10909.4	10.9094		83.6	10909.2	10.9092	10906	10.906
419	83.8	10904.9	10.9049	10905.9	10.9059		83.8	10910.5	10.9105	10909.3	10.9093		83.8	10907.5	10.9075	10908.6	10.9086		83.8	10907.5	10.9075	10906	10.906
420	84	10898.3	10.8983	10899.2	10.8992		84	10908.9	10.9089	10908.6	10.9086		84	10908.9	10.9089	10906.7	10.9067		84	10907.5	10.9075	10905.3	10.9053
421	84.2	10893.2	10.8932	10897.2	10.8972		84.2	10897.3	10.8973	10901.8	10.9018		84.2	10896.7	10.8967	10900.2	10.9002		84.2	10900.1	10.9001	10903.2	10.9032
422	84.4	10901.9	10.9019	10898.6	10.8986		84.4	10903.2	10.9032	10902.9	10.9029		84.4	10900.5	10.9005	10900.1	10.9001		84.4	10905.7	10.9057	10904.2	10.9042
423	84.6	10885.3	10.8853	10888.9	10.8889		84.6	10898.2	10.8982	10900.1	10.9001		84.6	10899	10.899	10899.4	10.8994		84.6	10902.6	10.9026	10903.7	10.9037
424	84.8	10893.9	10.8939	10896.4	10.8964		84.8	10897.8	10.8978	10897.9	10.8979		84.8	10894.1	10.8941	10899.7	10.8997		84.8	10900.9	10.9009	10903.3	10.9033
425	85	10895.9	10.8959	10897.2	10.8972		85	10895.1	10.8951	10897	10.897		85	10904	10.904	10901.7	10.9017		85	10903.6	10.9036	10903.5	10.9035
426	85.2	10902.4	10.9024	10899.2	10.8992		85.2	10900.3	10.9003	10897.4	10.8974		85.2	10908.3	10.9083	10904.5	10.9045		85.2	10905.4	10.9054	10903.9	10.9039
427	85.4	10895.8	10.8958	10898.1	10.8981		85.4	10892.6	10.8926	10895	10.895		85.4	10902.9	10.9029	10902.3	10.9023		85.4	10900.7	10.9007	10903	10.903
428	85.6	10898.7	10.8987	10898	10.898		85.6	10892.5	10.8925	10892.2	10.8922		85.6	10898.1	10.8981	10898.9	10.8989		85.6	10899.3	10.8993	10901.7	10.9017
429	85.8	10893.3	10.8933	10895.9	10.8959		85.8	10896.1	10.8961	10898.2	10.8982		85.8	10899	10.899	10900.2	10.9002		85.8	10900.9	10.9009	10902.3	10.9023
430	86	10914.9	10.9149	10909.5	10.9095		86	10914.3	10.9143	10907.2	10.9072		86	10904.4	10.9044	10902.7	10.9027		86	10907.9	10.9079	10903.8	10.9038
431	86.2	10906.6	10.9066	10906.7	10.9067		86.2	10904	10.904	10904.6	10.9046		86.2	10900.8	10.9008	10902.6	10.9026		86.2	10899.6	10.8996	10901.9	10.9019
432	86.4	10911.1	10.9111	10906.9	10.9069		86.4	10904.1	10.9041	10906	10.906		86.4	10900.5	10.9005	10901.9	10.9019		86.4	10901.7	10.9017	10903	10.903
433	86.6	10901.3	10.9013	10903	10.903		86.6	10906.9	10.9069	10904.7	10.9047		86.6	10902.3	10.9023	10901.8	10.9018		86.6	10902.8	10.9028	10902.7	10.9027
434	86.8	10894.6	10.8946	10897.4	10.8974		86.8	10903.7	10.9037	10903.7	10.9037		86.8	10901.8	10.9018	10901.8	10.9018		86.8	10902.8	10.9028	10902.5	10.9025
435	87	10911.4	10.9114	10908.6	10.9086		87	10901.6	10.9016	10904.2	10.9042		87	10902.8	10.9028	10902.1	10.9021		87	10901.6	10.9016	10902.4	10.9024
436	87.2	10913.9	10.9139	10912.3	10.9123		87.2	10903	10.903	10905.3	10.9053		87.2	10901.2	10.9012	10902.6	10.9026		87.2	10901.8	10.9018	10902.5	10.9025
437	87.4	10912.4	10.9124	10914.5	10.9145		87.4	10904.9	10.9049	10906.5	10.9065		87.4	10905.9	10.9059	10903.4	10.9034		87.4	10902.5	10.9025	10902	10.902
438	87.6	10915	10.915	10915.1	10.9151		87.6	10910.9	10.9109	10908.1	10.9081		87.6	10903.3	10.9033	10904.3	10.9043		87.6	10899.4	10.8994	10901.3	10.9013
439	87.8	10910.9	10.9109	10914.1	10.9141		87.8	10909.8	10.9098	10908.7	10.9087		87.8	10905.5	10.9055	10904.9	10.9049		87.8	10903.4	10.9034	10902.6	10.9026
440	88	10910.9	10.9109	10912.3	10.9123		88	10909	10.909	10908	10.908		88	10905.2	10.9052	10905.7	10.9057		88	10905.9	10.9059	10904.5	10.9045
441	88.2	10917.6	10.9176	10920.2	10.9202		88.2	10916.8	10.9168	10912.9	10.9129		88.2	10908.8	10.9088	10905.2	10.9052		88.2	10906.7	10.9067	10903.2	10.9032
442	88.4	10964.5	10.9645	10956.6	10.9566		88.4	10900.7	10.9007	10904.5	10.9045		88.4	10903.4	10.9034	10903.9	10.9039		88.4	10899.2	10.8992	10901.1	10.9011
443	88.6	10918.8	10.9188	10918.8	10.9188		88.6	10916.8	10.9168	10914.1	10.9141		88.6	10903.4	10.9034	10906.9	10.9069		88.6	10901.1	10.9011	10902.2	10.9022
444	88.8	10922.4	10.9224	10923	10.923		88.8	10916	10.916	10915.5	10.9155		88.8	10913.2	10.9132	10911.6	10.9116		88.8	10905.7	10.9057	10904	10.904
445	89	10909.7	10.9097	10910	10.91		89	10911.2	10.9112	10910.3	10.9103		89	10913.7	10.9137	10909.3	10.9093		89	10909.6	10.9096	10903.9	10.9039
446	89.2	10895.5	10.8955	10900.4	10.9004		89.2	10892.9	10.8929	10899.7	10.8997		89.2	10901.9	10.9019	10904.3	10.9043		89.2	10902.3	10.9023	10902.4	10.9024
447	89.4	10905.6	10.9056	10903.6	10.9036		89.4	10907.4	10.9074	10906.9	10.9069		89.4	10901.9	10.9019	10903.8	10.9038		89.4	10902	10.902	10902.6	10.9026
448	89.6	10907.5	10.9075	10905.2	10.9052		89.6	10904	10.904	10903.4	10.9034		89.6	10902.3	10.9023	10904.3	10.9043		89.6	10904.6	10.9046	10903	10.903
449	89.8	10901	10.901	10903.7	10.9037		89.8	10903.2	10.9032	10903.8	10.9038		89.8	10902.8	10.9028	10903.9	10.9039		89.8	10903.7	10.9037	10903.2	10.9032
450	90	10899.2	10.8992	10901	10.901		90	10904	10.904	10903.5	10.9035		90	10902.9	10.9029	10903.3	10.9033		90	10901.1	10.9011	10903.2	10.9032
451	90.2	10903.4	10.9034	10901	10.901		90.2	10903	10.903	10902.4	10.9024		90.2	10904.6	10.9046	10903.2	10.9032		90.2	10903.8	10.9038	10903.3	10.9033
452	90.4	10902.1	10.9021	10901.8	10.9018		90.4	10898.5	10.8985	10900.9	10.9009		90.4	10901.1	10.9011	10903.5	10.9035		90.4	10900.9	10.9009	10903.2	10.9032
453	90.6	10898.8	10.8988	10901.9	10.9019		90.6	10902.6	10.9026	10903	10.903		90.6	10904.6	10.9046	10902.7	10.9027		90.6	10905.3	10.9053	10903	10.903
454	90.8	10901.5	10.9015	10901.7	10.9017		90.8	10906.5	10.9065	10906	10.906		90.8	10901.3	10.9013	10901.8	10.9018		90.8	10900.8	10.9008	10902.8	10.9028
455	91	10908.5	10.9085	10903.2	10.9032		91	10909.2	10.9092	10905.6	10.9056		91	10905.3	10.9053	10903.3	10.9033		91	10904.7	10.9047	10902.9	10.9029
456	91.2	10905.5	10.9055	10903.8	10.9038		91.2	10905.9	10.9059	10904.3	10.9043		91.2	10906.3	10.9063	10904.8	10.9048		91.2	10902.7	10.9027	10902.3	10.9023
457	91.4	10905.8	10.9058	10903.8	10.9038		91.4	10906.2	10.9062	10902.9	10.9029		91.4	10910.9	10.9109	10905.6	10.9056		91.4	10908.4	10.9084	10904	10.904
458	91.6	10902.5	10.9025	10904.7	10.9047		91.6	10898.7	10.8987	10901.7	10.9017		91.6	10900.7	10.9007	10900.6	10.9006		91.6	10900.5	10.9005	10900.9	10.9009
459	91.8	10900.5	10.9005	10902.9	10.9029		91.8	10898.6	10.8986	10901	10.901		91.8	10897.1	10.8971	10900.4	10.9004		91.8	10897	10.897	10901.3	10.9013
460	92	10895.5	10.8955	10895	10.895		92	10897.5	10.8975	10899.9	10.8999		92	10898.6	10.8986	10900.7	10.9007		92	10898	10.898	10901.8	10.9018
461	92.2	10918.8	10.9188	10916.1	10.9161		92.2	10904.2	10.9042	10902.2	10.9022		92.2	10900.9	10.9009	10900.1	10.9001		92.2	10902.6	10.9026	10902.5	10.9025
462	92.4	10890	10.89	10896.2	10.8962		92.4	10896.1	10.8961	10899.7	10.8997		92.4	10897.7	10.8977	10899.5	10.8995		92.4	10897.6	10.8976	10902.2	10.9022
463	92.6	10899.3	10.8993	10899	10.899		92.6	10901.1	10.9011	10900.4	10.9004		92.6	10897.8	10.8978	10900	10.9		92.6	10900.5	10.9005	10903	10.903
464	92.8	10901.2	10.9012	10900.4	10.9004		92.8	10904.7	10.9047	10901.1	10.9011		92.8	10901	10.901	10900.9	10.9009		92.8	10905	10.905	10903.7	10.9037
465	93	10903	10.903	10900.4	10.9004		93	10902	10.902	10901	10.901		93	10901.2	10.9012	10902	10.902		93	10905.2	10.9052	10905.3	10.9053
466	93.2	10903.1	10.9031	10899.1	10.8991		93.2	10904.6	10.9046	10900.8	10.9008		93.2	10905.1	10.9051	10902.7	10.9027		93.2	10908.7	10.9087	10906.9	10.9069
467	93.4	10896.9	10.8969	10899.1	10.8991		93.4	10898.2	10.8982	10900	10.9		93.4	10909.3	10.9093	10904.4	10.9044		93.4	10909.2	10.9092	10905.5	10.9055
468	93.6	10903.7	10.9037	10902.5	10.9025		93.6	10899.3	10.8993	10899.4	10.8994		93.6	10900.3	10.9003	10903.5	10.9035		93.6	10899.1	10.8991	10903.3	10.9033
469	93.8	10888.3	10.8883	10893	10.893		93.8	10896.1	10.8961	10900.6	10.9006		93.8	10904.1	10.9041	10903.4	10.9034		93.8	10904.4	10.9044	10903.1	10.9031
470	94	10898.6	10.8986	10900.6	10.9006		94	10899.4	10.8994	10902.1	10.9021		94	10901.6	10.9016	10903	10.903		94	10902.1	10.9021	10903.5	10.9035
471	94.2	10902.5	10.9025	10900.3	10.9003		94.2	10907.7	10.9077	10905.2	10.9052		94.2	10906.9	10.9069	10904.9	10.9049		94.2	10906.6	10.9066	10904	10.904
472	94.4	10898.9	10.8989	10900.5	10.9005		94.4	10904.2	10.9042	10905.1	10.9051		94.4	10899.6	10.8996	10905.1	10.9051		94.4	10900.2	10.9002	10904.4	10.9044
473	94.6	10907.4	10.9074	10905.3	10.9053		94.6	10907.2	10.9072	10906.4	10.9064		94.6	10906.3	10.9063	10906.5	10.9065		94.6	10906.2	10.9062	10905.4	10.9054
474	94.8	10900.6	10.9006	10905.5	10.9055		94.8	10902.9	10.9029	10906.2	10.9062		94.8	10907.5	10.9075	10907.7	10.9077		94.8	10910.9	10.9109	10906.5	10.9065
475	95	10907.2	10.9072	10907.1	10.9071		95	10914.4	10.9144	10912	10.912		95	10909.5	10.9095	10908	10.908		95	10905.9	10.9059	10906.5	10.9065
476	95.2	10912.7	10.9127	10908.8	10.9088		95.2	10908.6	10.9086	10908.1	10.9081		95.2	10907.4	10.9074	10907.7	10.9077		95.2	10906.4	10.9064	10906	10.906
477	95.4	10903.4	10.9034	10904.7	10.9047		95.4	10906.6	10.9066	10909.3	10.9093		95.4	10906.1	10.9061	10907.5	10.9075		95.4	10908.3	10.9083	10905.5	10.9055
478	95.6	10909.4	10.9094	10907.1	10.9071		95.6	10913.3	10.9133	10909.8	10.9098		95.6	10911.2	10.9112	10906.8	10.9068		95.6	10905.9	10.9059	10904.8	10.9048
479	95.8	10903.7	10.9037	10905.6	10.9056		95.8	10910.1	10.9101	10909.1	10.9091		95.8	10909.1	10.9091	10906.2	10.9062		95.8	10908.6	10.9086	10904.4	10.9044
480	96	10906.9	10.9069	10904.6	10.9046		96	10908.8	10.9088	10907.4	10.9074		96	10907.2	10.9072	10906.8	10.9068		96	10901.8	10.9018	10903.9	10.9039
481	96.2	10925.1	10.9251	10918.9	10.9189		96.2	10909.9	10.9099	10906.6	10.9066		96.2	10896.3	10.8963	10899.9	10.8999		96.2	10900.7	10.9007	10903.3	10.9033
482	96.4	10903.9	10.9039	10901.6	10.9016		96.4	10911.2	10.9112	10907.6	10.9076		96.4	10908.2	10.9082	10904.5	10.9045		96.4	10905.1	10.9051	10902.8	10.9028
483	96.6	10896.6	10.8966	10900.4	10.9004		96.6	10896.3	10.8963	10899.8	10.8998		96.6	10898.5	10.8985	10900.6	10.9006		96.6	10901	10.901	10902.7	10.9027
484	96.8	10892.3	10.8923	10896.3	10.8963		96.8	10899.4	10.8994	10902.9	10.9029		96.8	10902.5	10.9025	10902	10.902		96.8	10900.4	10.9004	10902.7	10.9027
485	97	10903.1	10.9031	10902.8	10.9028		97	10903.6	10.9036	10902.9	10.9029		97	10902.3	10.9023	10901.4	10.9014		97	10900.6	10.9006	10902.7	10.9027
486	97.2	10891.9	10.8919	10894.4	10.8944		97.2	10896.9	10.8969	10898.7	10.8987		97.2	10900.3	10.9003	10901.4	10.9014		97.2	10901.2	10.9012	10902.9	10.9029
487	97.4	10893.3	10.8933	10897.5	10.8975		97.4	10895.3	10.8953	10899.2	10.8992		97.4	10899.9	10.8999	10901.2	10.9012		97.4	10904.3	10.9043	10903	10.903
488	97.6	10916.4	10.9164	10912.1	10.9121		97.6	10901.2	10.9012	10900.2	10.9002		97.6	10898.4	10.8984	10901.1	10.9011		97.6	10902.9	10.9029	10903.1	10.9031
489	97.8	10902.5	10.9025	10903.2	10.9032		97.8	10903.3	10.9033	10902.2	10.9022		97.8	10899	10.899	10901	10.901		97.8	10907	10.907	10903.2	10.9032
490	98	10910.2	10.9102	10907.2	10.9072		98	10907.7	10.9077	10904.1	10.9041		98	10903.4	10.9034	10900.8	10.9008		98	10905.3	10.9053	10903.4	10.9034
491	98.2	10901	10.901	10902	10.902		98.2	10900	10.9	10902.7	10.9027		98.2	10900.5	10.9005	10901.3	10.9013		98.2	10902.9	10.9029	10903.5	10.9035
492	98.4	10899.6	10.8996	10899.6	10.8996		98.4	10904	10.904	10903.5	10.9035		98.4	10904.4	10.9044	10902.4	10.9024		98.4	10903.5	10.9035	10903.6	10.9036
493	98.6	10885.9	10.8859	10890.4	10.8904		98.6	10892	10.892	10895.6	10.8956		98.6	10897.7	10.8977	10900.4	10.9004		98.6	10899.7	10.8997	10903.5	10.9035
494	98.8	10907.8	10.9078	10905.8	10.9058		98.8	10909.9	10.9099	10905.8	10.9058		98.8	10905.9	10.9059	10902.6	10.9026		98.8	10902.8	10.9028	10903.5	10.9035
495	99	10897.3	10.8973	10898.9	10.8989		99	10900.2	10.9002	10902.3	10.9023		99	10901	10.901	10902.9	10.9029		99	10903	10.903	10903.7	10.9037
496	99.2	10900.8	10.9008	10896.9	10.8969		99.2	10899.9	10.8999	10901.2	10.9012		99.2	10904.2	10.9042	10903.2	10.9032		99.2	10905.3	10.9053	10903.9	10.9039
497	99.4	10896.8	10.8968	10894.5	10.8945		99.4	10910.6	10.9106	10906.3	10.9063		99.4	10907.2	10.9072	10904.7	10.9047		99.4	10905.1	10.9051	10905.2	10.9052
498	99.6	10899	10.899	10896.9	10.8969		99.6	10908.2	10.9082	10904.5	10.9045		99.6	10909.5	10.9095	10906.7	10.9067		99.6	10908.4	10.9084	10906.7	10.9067
499	99.8	10881.1	10.8811	10884.5	10.8845		99.8	10898.5	10.8985	10901.3	10.9013		99.8	10903.8	10.9038	10905	10.905		99.8	10906.8	10.9068	10904.6	10.9046
500	100	10898.3	10.8983	10897.5	10.8975		100	10899.8	10.8998	10902.5	10.9025		100	10899.4	10.8994	10902.4	10.9024		100	10898.9	10.8989	10901.5	10.9015
501	100.2	10898.8	10.8988	10900.7	10.9007		100.2	10904.2	10.9042	10903.4	10.9034		100.2	10903.6	10.9036	10903.7	10.9037		100.2	10900.2	10.9002	10902.7	10.9027
502	100.4	10913.7	10.9137	10910.8	10.9108		100.4	10908.6	10.9086	10906.7	10.9067		100.4	10906	10.906	10906.1	10.9061		100.4	10904.6	10.9046	10905	10.905
503	100.6	10891.8	10.8918	10895.7	10.8957		100.6	10896.4	10.8964	10900	10.9		100.6	10906.3	10.9063	10906.2	10.9062		100.6	10906	10.906	10904.3	10.9043
504	100.8	10904.8	10.9048	10908	10.908		100.8	10906.1	10.9061	10905.9	10.9059		100.8	10903.9	10.9039	10905.9	10.9059		100.8	10900.6	10.9006	10902.8	10.9028
505	101	10920.6	10.9206	10918.4	10.9184		101	10902.9	10.9029	10905.8	10.9058		101	10904.5	10.9045	10906.7	10.9067		101	10901.1	10.9011	10903.8	10.9038
506	101.2	10911	10.911	10912.5	10.9125		101.2	10905.1	10.9051	10904.5	10.9045		101.2	10909.5	10.9095	10907.7	10.9077		101.2	10909.9	10.9099	10905.6	10.9056
507	101.4	10927.9	10.9279	10922.9	10.9229		101.4	10922.3	10.9223	10916.7	10.9167		101.4	10911.2	10.9112	10908.3	10.9083		101.4	10907.5	10.9075	10905.3	10.9053
508	101.6	10934.8	10.9348	10933.4	10.9334		101.6	10917.9	10.9179	10917.1	10.9171		101.6	10909.9	10.9099	10908.6	10.9086		101.6	10902.7	10.9027	10903.3	10.9033
509	101.8	10921.7	10.9217	10919.4	10.9194		101.8	10920.1	10.9201	10917.2	10.9172		101.8	10911.4	10.9114	10908	10.908		101.8	10910.5	10.9105	10907.5	10.9075
510	102	10885.2	10.8852	10892.3	10.8923		102	10893.2	10.8932	10899.3	10.8993		102	10900.9	10.9009	10904.7	10.9047		102	10902.7	10.9027	10903.8	10.9038
511	102.2	10920.6	10.9206	10920.2	10.9202		102.2	10903.4	10.9034	10904.2	10.9042		102.2	10900.8	10.9008	10905.5	10.9055		102.2	10900.1	10.9001	10904.3	10.9043
512	102.4	10918.7	10.9187	10916.9	10.9169		102.4	10915.9	10.9159	10913.5	10.9135		102.4	10911.6	10.9116	10907.6	10.9076		102.4	10907.7	10.9077	10904.8	10.9048
513	102.6	10906.3	10.9063	10908.6	10.9086		102.6	10903.6	10.9036	10906.8	10.9068		102.6	10901.4	10.9014	10904.1	10.9041		102.6	10904.4	10.9044	10905	10.905
514	102.8	10899.2	10.8992	10899.5	10.8995		102.8	10902.5	10.9025	10904	10.904		102.8	10901.4	10.9014	10903.6	10.9036		102.8	10903.6	10.9036	10904.9	10.9049
515	103	10906.6	10.9066	10903.7	10.9037		103	10903.1	10.9031	10903.6	10.9036		103	10905	10.905	10903.8	10.9038		103	10905.7	10.9057	10904.9	10.9049
516	103.2	10904.4	10.9044	10905.8	10.9058		103.2	10908.6	10.9086	10904.8	10.9048		103.2	10906.6	10.9066	10904.9	10.9049		103.2	10908.3	10.9083	10904.9	10.9049
517	103.4	10897.5	10.8975	10901.5	10.9015		103.4	10904.9	10.9049	10904.9	10.9049		103.4	10906.9	10.9069	10904.4	10.9044		103.4	10901.9	10.9019	10904.3	10.9043
518	103.6	10910.7	10.9107	10908.2	10.9082		103.6	10904.6	10.9046	10904.9	10.9049		103.6	10900.3	10.9003	10903.3	10.9033		103.6	10899.8	10.8998	10903.6	10.9036
519	103.8	10910.3	10.9103	10907.9	10.9079		103.8	10906.9	10.9069	10905.5	10.9055		103.8	10907.7	10.9077	10904.8	10.9048		103.8	10905.7	10.9057	10904.6	10.9046
520	104	10913.8	10.9138	10908.6	10.9086		104	10908.1	10.9081	10906.2	10.9062		104	10903.8	10.9038	10903.9	10.9039		104	10905.6	10.9056	10906.1	10.9061
521	104.2	10897.4	10.8974	10900.1	10.9001		104.2	10906.4	10.9064	10905	10.905		104.2	10905.2	10.9052	10904.2	10.9042		104.2	10907.1	10.9071	10905.3	10.9053
522	104.4	10897.9	10.8979	10899.1	10.8991		104.4	10902.9	10.9029	10903.8	10.9038		104.4	10903.9	10.9039	10904.3	10.9043		104.4	10903.5	10.9035	10903.9	10.9039
523	104.6	10894	10.894	10898.7	10.8987		104.6	10896.8	10.8968	10902.1	10.9021		104.6	10900.9	10.9009	10904.5	10.9045		104.6	10900.2	10.9002	10903.9	10.9039
524	104.8	10897	10.897	10896.6	10.8966		104.8	10903.7	10.9037	10904.4	10.9044		104.8	10902.4	10.9024	10904.7	10.9047		104.8	10906	10.906	10904.2	10.9042
525	105	10914.6	10.9146	10910.5	10.9105		105	10906	10.906	10903.9	10.9039		105	10907.2	10.9072	10904.8	10.9048		105	10907.5	10.9075	10904.3	10.9043
526	105.2	10896.3	10.8963	10897.4	10.8974		105.2	10902	10.902	10903.1	10.9031		105.2	10904.6	10.9046	10905	10.905		105.2	10905.3	10.9053	10904.3	10.9043
527	105.4	10898.6	10.8986	10900.5	10.9005		105.4	10906.4	10.9064	10905.3	10.9053		105.4	10907.3	10.9073	10905.1	10.9051		105.4	10906.3	10.9063	10904.2	10.9042
528	105.6	10906.4	10.9064	10902.4	10.9024		105.6	10912.7	10.9127	10908	10.908		105.6	10906.9	10.9069	10905	10.905		105.6	10902	10.902	10903.9	10.9039
529	105.8	10902.7	10.9027	10903	10.903		105.8	10903.3	10.9033	10906	10.906		105.8	10904.2	10.9042	10905.2	10.9052		105.8	10901.4	10.9014	10903.9	10.9039
530	106	10906.3	10.9063	10905.7	10.9057		106	10904.7	10.9047	10906	10.906		106	10906.6	10.9066	10906.3	10.9063		106	10906	10.906	10903.9	10.9039
531	106.2	10890.8	10.8908	10895.8	10.8958		106.2	10895.9	10.8959	10900.7	10.9007		106.2	10898.7	10.8987	10903.3	10.9033		106.2	10902.5	10.9025	10903.8	10.9038
532	106.4	10902.3	10.9023	10904.5	10.9045		106.4	10909.1	10.9091	10906.6	10.9066		106.4	10904.9	10.9049	10905.7	10.9057		106.4	10903.5	10.9035	10903.7	10.9037
533	106.6	10910.2	10.9102	10907.5	10.9075		106.6	10907.7	10.9077	10905.8	10.9058		106.6	10908.1	10.9081	10905.1	10.9051		106.6	10904	10.904	10903.6	10.9036
534	106.8	10904.6	10.9046	10904.3	10.9043		106.8	10904.3	10.9043	10905.2	10.9052		106.8	10904	10.904	10904.7	10.9047		106.8	10903.4	10.9034	10903.4	10.9034
535	107	10904.2	10.9042	10905.7	10.9057		107	10906.8	10.9068	10905.3	10.9053		107	10907.6	10.9076	10904.5	10.9045		107	10906.2	10.9062	10903.6	10.9036
536	107.2	10913.2	10.9132	10907.3	10.9073		107.2	10906.6	10.9066	10905.4	10.9054		107.2	10905.4	10.9054	10904.7	10.9047		107.2	10904.4	10.9044	10904.4	10.9044
537	107.4	10905.6	10.9056	10905.9	10.9059		107.4	10906.2	10.9062	10906.5	10.9065		107.4	10900.3	10.9003	10903.4	10.9034		107.4	10897.7	10.8977	10901.8	10.9018
538	107.6	10912.1	10.9121	10908.7	10.9087		107.6	10910.1	10.9101	10908.1	10.9081		107.6	10905.8	10.9058	10904.2	10.9042		107.6	10904.1	10.9041	10903.8	10.9038
539	107.8	10898.1	10.8981	10902.4	10.9024		107.8	10902	10.902	10905.3	10.9053		107.8	10906.9	10.9069	10903.9	10.9039		107.8	10906.6	10.9066	10903.4	10.9034
540	108	10901.2	10.9012	10905	10.905		108	10896.3	10.8963	10900.5	10.9005		108	10900.3	10.9003	10903.5	10.9035		108	10900.3	10.9003	10903.1	10.9031
541	108.2	10911.9	10.9119	10910.3	10.9103		108.2	10907.6	10.9076	10905.4	10.9054		108.2	10906.6	10.9066	10904.4	10.9044		108.2	10905.8	10.9058	10903.5	10.9035
542	108.4	10906.2	10.9062	10906.3	10.9063		108.4	10909.6	10.9096	10907.4	10.9074		108.4	10903.8	10.9038	10903.5	10.9035		108.4	10904.1	10.9041	10904.2	10.9042
543	108.6	10906.3	10.9063	10905.9	10.9059		108.6	10904.8	10.9048	10906.1	10.9061		108.6	10899.7	10.8997	10904.1	10.9041		108.6	10900	10.9	10903.2	10.9032
544	108.8	10901.7	10.9017	10902.2	10.9022		108.8	10905.8	10.9058	10903.8	10.9038		108.8	10901.7	10.9017	10904.5	10.9045		108.8	10899.6	10.8996	10901.9	10.9019
545	109	10914.4	10.9144	10911.6	10.9116		109	10911.7	10.9117	10908.3	10.9083		109	10905.2	10.9052	10905.5	10.9055		109	10902.4	10.9024	10902.7	10.9027
546	109.2	10900.9	10.9009	10902.8	10.9028		109.2	10899.4	10.8994	10902.8	10.9028		109.2	10907.7	10.9077	10907.4	10.9074		109.2	10906.1	10.9061	10904	10.904
547	109.4	10897.1	10.8971	10902.2	10.9022		109.4	10896.7	10.8967	10902.6	10.9026		109.4	10900.7	10.9007	10903.5	10.9035		109.4	10905.6	10.9056	10904	10.904
548	109.6	10905.4	10.9054	10905.7	10.9057		109.6	10906.3	10.9063	10905.7	10.9057		109.6	10908.8	10.9088	10905.8	10.9058		109.6	10907.8	10.9078	10903.6	10.9036
549	109.8	10915.1	10.9151	10909.7	10.9097		109.8	10913.7	10.9137	10908.4	10.9084		109.8	10907	10.907	10904.5	10.9045		109.8	10905.6	10.9056	10903.2	10.9032
550	110	10911.9	10.9119	10909.1	10.9091		110	10906	10.906	10905.7	10.9057		110	10906	10.906	10903.3	10.9033		110	10902.3	10.9023	10902.7	10.9027
551	110.2	10907.1	10.9071	10908.2	10.9082		110.2	10905.4	10.9054	10905.2	10.9052		110.2	10903.1	10.9031	10902.3	10.9023		110.2	10899.1	10.8991	10902.4	10.9024
552	110.4	10912.5	10.9125	10910.8	10.9108		110.4	10907.9	10.9079	10905.7	10.9057		110.4	10900.8	10.9008	10901.6	10.9016		110.4	10901.4	10.9014	10902.3	10.9023
553	110.6	10891.6	10.8916	10895.2	10.8952		110.6	10896.4	10.8964	10899.7	10.8997		110.6	10900	10.9	10900.2	10.9002		110.6	10903.3	10.9033	10901.8	10.9018
554	110.8	10896.5	10.8965	10897.8	10.8978		110.8	10894.3	10.8943	10896	10.896		110.8	10896.8	10.8968	10897.9	10.8979		110.8	10896.4	10.8964	10900.8	10.9008
555	111	10921.3	10.9213	10917.1	10.9171		111	10908.6	10.9086	10904.6	10.9046		111	10905.3	10.9053	10901.6	10.9016		111	10904.8	10.9048	10903	10.903
556	111.2	10905.1	10.9051	10902.3	10.9023		111.2	10905.4	10.9054	10902.8	10.9028		111.2	10899.1	10.8991	10898.7	10.8987		111.2	10901.5	10.9015	10901.3	10.9013
557	111.4	10885.4	10.8854	10889.4	10.8894		111.4	10890.5	10.8905	10893.6	10.8936		111.4	10895.1	10.8951	10899.6	10.8996		111.4	10899.2	10.8992	10901.8	10.9018
558	111.6	10899.9	10.8999	10901.5	10.9015		111.6	10901	10.901	10900.1	10.9001		111.6	10901.5	10.9015	10901	10.901		111.6	10901.8	10.9018	10902.2	10.9022
559	111.8	10892.6	10.8926	10897.7	10.8977		111.8	10890.3	10.8903	10895.6	10.8956		111.8	10896	10.896	10900.4	10.9004		111.8	10901.5	10.9015	10902.5	10.9025
560	112	10901	10.901	10900.2	10.9002		112	10893.8	10.8938	10896.7	10.8967		112	10900.7	10.9007	10901.9	10.9019		112	10902.3	10.9023	10902.8	10.9028
561	112.2	10931.2	10.9312	10925.8	10.9258		112.2	10910.8	10.9108	10908.3	10.9083		112.2	10907.6	10.9076	10903.1	10.9031		112.2	10905.2	10.9052	10903.1	10.9031
562	112.4	10921.4	10.9214	10921.4	10.9214		112.4	10903.5	10.9035	10904.6	10.9046		112.4	10906.2	10.9062	10904.3	10.9043		112.4	10905.1	10.9051	10903.4	10.9034
563	112.6	10920.1	10.9201	10917.4	10.9174		112.6	10905.8	10.9058	10904	10.904		112.6	10904	10.904	10903.7	10.9037		112.6	10904.6	10.9046	10903.5	10.9035
564	112.8	10909.7	10.9097	10910.1	10.9101		112.8	10901.5	10.9015	10901.7	10.9017		112.8	10903.5	10.9035	10903.1	10.9031		112.8	10903.6	10.9036	10903.6	10.9036
565	113	10897.9	10.8979	10902	10.902		113	10899.5	10.8995	10902.9	10.9029		113	10898.4	10.8984	10902.3	10.9023		113	10899.7	10.8997	10903.5	10.9035
566	113.2	10905.5	10.9055	10905.3	10.9053		113.2	10904.9	10.9049	10903.8	10.9038		113.2	10906.4	10.9064	10906.1	10.9061		113.2	10905.4	10.9054	10903.5	10.9035
567	113.4	10919.6	10.9196	10916.8	10.9168		113.4	10916.7	10.9167	10910.9	10.9109		113.4	10907.8	10.9078	10905.5	10.9055		113.4	10904.5	10.9045	10903.4	10.9034
568	113.6	10902.9	10.9029	10905.9	10.9059		113.6	10908	10.908	10905.5	10.9055		113.6	10902.3	10.9023	10904.4	10.9044		113.6	10902.2	10.9022	10903.4	10.9034
569	113.8	10894.7	10.8947	10899.6	10.8996		113.8	10901.8	10.9018	10904	10.904		113.8	10902.3	10.9023	10905.2	10.9052		113.8	10901	10.901	10903.3	10.9033
570	114	10918.5	10.9185	10914.2	10.9142		114	10911.8	10.9118	10909.4	10.9094		114	10912.3	10.9123	10906.3	10.9063		114	10906.1	10.9061	10903.3	10.9033
571	114.2	10906.7	10.9067	10908.4	10.9084		114.2	10903.7	10.9037	10905.4	10.9054		114.2	10907.6	10.9076	10906	10.906		114.2	10903	10.903	10903.3	10.9033
572	114.4	10900.8	10.9008	10901.8	10.9018		114.4	10895.9	10.8959	10900.3	10.9003		114.4	10905.4	10.9054	10905.2	10.9052		114.4	10905.6	10.9056	10903.3	10.9033
573	114.6	10902.8	10.9028	10902.4	10.9024		114.6	10903.4	10.9034	10902.2	10.9022		114.6	10900.9	10.9009	10904.3	10.9043		114.6	10901.7	10.9017	10903.3	10.9033
574	114.8	10901.8	10.9018	10899.7	10.8997		114.8	10901.7	10.9017	10904.2	10.9042		114.8	10900.2	10.9002	10903	10.903		114.8	10903.2	10.9032	10903.3	10.9033
575	115	10926.2	10.9262	10920.8	10.9208		115	10911.1	10.9111	10907.2	10.9072		115	10904.7	10.9047	10903.1	10.9031		115	10905.5	10.9055	10903.4	10.9034
576	115.2	10902.3	10.9023	10902.1	10.9021		115.2	10904.1	10.9041	10902.8	10.9028		115.2	10906	10.906	10904.8	10.9048		115.2	10904.7	10.9047	10903.4	10.9034
577	115.4	10899.6	10.8996	10903.6	10.9036		115.4	10901.8	10.9018	10902.6	10.9026		115.4	10897.8	10.8978	10899.8	10.8998		115.4	10903.2	10.9032	10903.6	10.9036
578	115.6	10903.4	10.9034	10904	10.904		115.6	10902.1	10.9021	10902.2	10.9022		115.6	10909.1	10.9091	10905.9	10.9059		115.6	10905.3	10.9053	10903.7	10.9037
579	115.8	10913.7	10.9137	10909.1	10.9091		115.8	10902.1	10.9021	10901.9	10.9019		115.8	10903.9	10.9039	10902.6	10.9026		115.8	10901	10.901	10903.5	10.9035
580	116	10906.3	10.9063	10904.2	10.9042		116	10900.4	10.9004	10901.6	10.9016		116	10898.3	10.8983	10898.8	10.8988		116	10900.7	10.9007	10903.3	10.9033
581	116.2	10893.4	10.8934	10897.6	10.8976		116.2	10899.2	10.8992	10902	10.902		116.2	10896.3	10.8963	10900.5	10.9005		116.2	10900.9	10.9009	10903.4	10.9034
582	116.4	10900.8	10.9008	10901.8	10.9018		116.4	10905.6	10.9056	10902.7	10.9027		116.4	10905.9	10.9059	10903.8	10.9038		116.4	10904.9	10.9049	10903.6	10.9036
583	116.6	10895.3	10.8953	10900.3	10.9003		116.6	10899.2	10.8992	10900.9	10.9009		116.6	10902.7	10.9027	10903.3	10.9033		116.6	10903.8	10.9038	10903.3	10.9033
584	116.8	10902.1	10.9021	10901.6	10.9016		116.8	10903.1	10.9031	10901.6	10.9016		116.8	10901.1	10.9011	10901.4	10.9014		116.8	10900.4	10.9004	10902.3	10.9023
585	117	10903.2	10.9032	10900.2	10.9002		117	10904.3	10.9043	10900.2	10.9002		117	10905.6	10.9056	10903	10.903		117	10905.8	10.9058	10903.7	10.9037
586	117.2	10893.9	10.8939	10897.1	10.8971		117.2	10893.2	10.8932	10897.1	10.8971		117.2	10893.8	10.8938	10898.9	10.8989		117.2	10897.5	10.8975	10901.7	10.9017
587	117.4	10907.9	10.9079	10905.9	10.9059		117.4	10904.9	10.9049	10904.3	10.9043		117.4	10904.8	10.9048	10903	10.903		117.4	10905.4	10.9054	10902.4	10.9024
588	117.6	10903.5	10.9035	10904.2	10.9042		117.6	10899.2	10.8992	10901.7	10.9017		117.6	10903.4	10.9034	10901.8	10.9018		117.6	10906.6	10.9066	10903.1	10.9031
589	117.8	10903.2	10.9032	10906.1	10.9061		117.8	10897.2	10.8972	10901.9	10.9019		117.8	10901.6	10.9016	10903.9	10.9039		117.8	10903.8	10.9038	10903.6	10.9036
590	118	10912.4	10.9124	10909.1	10.9091		118	10906.6	10.9066	10903.2	10.9032		118	10908.4	10.9084	10905.9	10.9059		118	10904.5	10.9045	10903.9	10.9039
591	118.2	10906.1	10.9061	10906.5	10.9065		118.2	10907.2	10.9072	10907.3	10.9073		118.2	10903.1	10.9031	10904.4	10.9044		118.2	10904.5	10.9045	10904.1	10.9041
592	118.4	10932.2	10.9322	10927.7	10.9277		118.4	10919.6	10.9196	10914.4	10.9144		118.4	10909.4	10.9094	10904.1	10.9041		118.4	10909.8	10.9098	10904.4	10.9044
593	118.6	10922	10.922	10918.6	10.9186		118.6	10910.2	10.9102	10908.4	10.9084		118.6	10899.3	10.8993	10900.7	10.9007		118.6	10899.7	10.8997	10902.7	10.9027
594	118.8	10910.2	10.9102	10907	10.907		118.8	10901.7	10.9017	10899.7	10.8997		118.8	10896.2	10.8962	10897.1	10.8971		118.8	10895.3	10.8953	10900.3	10.9003
595	119	10891.1	10.8911	10895.3	10.8953		119	10894.1	10.8941	10898	10.898		119	10892.6	10.8926	10897.1	10.8971		119	10902.6	10.9026	10901.9	10.9019
596	119.2	10888	10.888	10892.3	10.8923		119.2	10901.6	10.9016	10901.7	10.9017		119.2	10897.1	10.8971	10897.8	10.8978		119.2	10903.9	10.9039	10904.4	10.9044
597	119.4	10903.1	10.9031	10901.6	10.9016		119.4	10901.9	10.9019	10903.6	10.9036		119.4	10904.4	10.9044	10900.8	10.9008		119.4	10903.2	10.9032	10903.8	10.9038
598	119.6	10907.2	10.9072	10906.4	10.9064		119.6	10909.8	10.9098	10907.1	10.9071		119.6	10909.4	10.9094	10906.2	10.9062		119.6	10904.1	10.9041	10902.4	10.9024
599	119.8	10903.4	10.9034	10906.2	10.9062		119.8	10897.7	10.8977	10901.7	10.9017		119.8	10895.2	10.8952	10898.1	10.8981		119.8	10898.3	10.8983	10902.1	10.9021
600	120	10902.6	10.9026	10903.9	10.9039		120	10901.8	10.9018	10903.8	10.9038		120	10899.4	10.8994	10901	10.901		120	10900.1	10.9001	10902.2	10.9022
601	120.2	10900.2	10.9002	10903.7	10.9037		120.2	10903	10.903	10904.4	10.9044		120.2	10904.5	10.9045	10902.9	10.9029		120.2	10902.2	10.9022	10902.5	10.9025
602	120.4	10900	10.9	10902.4	10.9024		120.4	10903.6	10.9036	10905.8	10.9058		120.4	10904.3	10.9043	10906.4	10.9064		120.4	10903.2	10.9032	10903	10.903
603	120.6	10912.9	10.9129	10908.6	10.9086		120.6	10910.6	10.9106	10906.2	10.9062		120.6	10909.8	10.9098	10906.9	10.9069		120.6	10905.7	10.9057	10903.5	10.9035
604	120.8	10909.2	10.9092	10905.4	10.9054		120.8	10907.9	10.9079	10904.8	10.9048		120.8	10909	10.909	10906.7	10.9067		120.8	10908.5	10.9085	10903.9	10.9039
605	121	10902.2	10.9022	10904	10.904		121	10902.4	10.9024	10904.2	10.9042		121	10904.9	10.9049	10905.5	10.9055		121	10904.6	10.9046	10903.7	10.9037
606	121.2	10901.6	10.9016	10900.8	10.9008		121.2	10904.6	10.9046	10903.2	10.9032		121.2	10902.4	10.9024	10903.7	10.9037		121.2	10904.7	10.9047	10903.5	10.9035
607	121.4	10900.4	10.9004	10902.1	10.9021		121.4	10901.6	10.9016	10903	10.903		121.4	10899.5	10.8995	10904	10.904		121.4	10899.3	10.8993	10902.5	10.9025
608	121.6	10912.3	10.9123	10906.9	10.9069		121.6	10908.2	10.9082	10904.8	10.9048		121.6	10907.7	10.9077	10905.8	10.9058		121.6	10906.1	10.9061	10903.6	10.9036
609	121.8	10894.9	10.8949	10895.6	10.8956		121.8	10895.5	10.8955	10897.3	10.8973		121.8	10899.1	10.8991	10901.6	10.9016		121.8	10903.6	10.9036	10903.5	10.9035
610	122	10906.7	10.9067	10903.6	10.9036		122	10905.8	10.9058	10903.4	10.9034		122	10909.5	10.9095	10906	10.906		122	10905.1	10.9051	10903.5	10.9035
611	122.2	10897.6	10.8976	10901	10.901		122.2	10900.6	10.9006	10901.1	10.9011		122.2	10902.4	10.9024	10904.3	10.9043		122.2	10901.3	10.9013	10903.6	10.9036
612	122.4	10897.4	10.8974	10899.4	10.8994		122.4	10895.5	10.8955	10899.1	10.8991		122.4	10905.7	10.9057	10904.2	10.9042		122.4	10902	10.902	10903.7	10.9037
613	122.6	10902.3	10.9023	10899.8	10.8998		122.6	10899.5	10.8995	10900.1	10.9001		122.6	10905.5	10.9055	10903.7	10.9037		122.6	10906.2	10.9062	10903.9	10.9039
614	122.8	10902.7	10.9027	10902	10.902		122.8	10904.7	10.9047	10902.2	10.9022		122.8	10903.3	10.9033	10903.3	10.9033		122.8	10903.7	10.9037	10904	10.904
615	123	10889.3	10.8893	10894.3	10.8943		123	10900.5	10.9005	10902.6	10.9026		123	10901.1	10.9011	10903	10.903		123	10902.1	10.9021	10904.1	10.9041
616	123.2	10894.6	10.8946	10898.1	10.8981		123.2	10902.1	10.9021	10902.6	10.9026		123.2	10900.8	10.9008	10902.7	10.9027		123.2	10902.4	10.9024	10904.1	10.9041
617	123.4	10906.9	10.9069	10903.5	10.9035		123.4	10904	10.904	10904.9	10.9049		123.4	10904.5	10.9045	10902.6	10.9026		123.4	10903.8	10.9038	10904.3	10.9043
618	123.6	10909	10.909	10907.7	10.9077		123.6	10911.9	10.9119	10907.6	10.9076		123.6	10905	10.905	10902.5	10.9025		123.6	10907.5	10.9075	10905.1	10.9051
619	123.8	10908.8	10.9088	10903.8	10.9038		123.8	10908.3	10.9083	10905.2	10.9052		123.8	10901.2	10.9012	10902.3	10.9023		123.8	10900.1	10.9001	10903.4	10.9034
620	124	10897.7	10.8977	10898.6	10.8986		124	10898.6	10.8986	10901.6	10.9016		124	10902.2	10.9022	10902.2	10.9022		124	10904.4	10.9044	10905.3	10.9053
621	124.2	10890.4	10.8904	10895	10.895		124.2	10900.1	10.9001	10901.3	10.9013		124.2	10903.1	10.9031	10901.8	10.9018		124.2	10905.6	10.9056	10905.1	10.9051
622	124.4	10907.4	10.9074	10905	10.905		124.4	10901.6	10.9016	10902.2	10.9022		124.4	10902.2	10.9022	10901.5	10.9015		124.4	10905.4	10.9054	10905.1	10.9051
623	124.6	10900.7	10.9007	10903.8	10.9038		124.6	10899.4	10.8994	10903	10.903		124.6	10899.3	10.8993	10902.8	10.9028		124.6	10905.6	10.9056	10905.5	10.9055
624	124.8	10907.5	10.9075	10907.8	10.9078		124.8	10907.3	10.9073	10905.1	10.9051		124.8	10904	10.904	10904.6	10.9046		124.8	10907.4	10.9074	10906	10.906
625	125	10912.2	10.9122	10911.1	10.9111		125	10908.5	10.9085	10906.6	10.9066		125	10902.8	10.9028	10906	10.906		125	10907.2	10.9072	10906.8	10.9068
626	125.2	10912.3	10.9123	10914.8	10.9148		125.2	10903.4	10.9034	10907.8	10.9078		125.2	10908.1	10.9081	10907	10.907		125.2	10909.1	10.9091	10907.5	10.9075
627	125.4	10914.5	10.9145	10915	10.915		125.4	10910.7	10.9107	10909.4	10.9094		125.4	10910.5	10.9105	10908.6	10.9086		125.4	10908	10.908	10907	10.907
628	125.6	10914.8	10.9148	10913.7	10.9137		125.6	10911.7	10.9117	10910.7	10.9107		125.6	10912.2	10.9122	10910.1	10.9101		125.6	10907	10.907	10906.1	10.9061
629	125.8	10918.9	10.9189	10913.3	10.9133		125.8	10911.9	10.9119	10908.1	10.9081		125.8	10911.6	10.9116	10907.9	10.9079		125.8	10908	10.908	10905	10.905
630	126	10907.2	10.9072	10908.3	10.9083		126	10903.8	10.9038	10904.2	10.9042		126	10902.4	10.9024	10904.5	10.9045		126	10901.8	10.9018	10903.8	10.9038
631	126.2	10912.8	10.9128	10910.1	10.9101		126.2	10904	10.904	10901.4	10.9014		126.2	10902.9	10.9029	10903.1	10.9031		126.2	10901.5	10.9015	10903.8	10.9038
632	126.4	10897.5	10.8975	10900.3	10.9003		126.4	10895.5	10.8955	10899	10.899		126.4	10901.7	10.9017	10902.3	10.9023		126.4	10901.9	10.9019	10904.1	10.9041
633	126.6	10898.1	10.8981	10901.2	10.9012		126.6	10894.5	10.8945	10896.9	10.8969		126.6	10896.2	10.8962	10900.4	10.9004		126.6	10902.7	10.9027	10904.6	10.9046
634	126.8	10909.3	10.9093	10906.3	10.9063		126.8	10897.3	10.8973	10896.1	10.8961		126.8	10896.7	10.8967	10898.7	10.8987		126.8	10904.3	10.9043	10905.2	10.9052
635	127	10889.5	10.8895	10892.4	10.8924		127	10890.8	10.8908	10894.1	10.8941		127	10899.1	10.8991	10899.2	10.8992		127	10905.5	10.9055	10905.2	10.9052
636	127.2	10901.3	10.9013	10901	10.901		127.2	10899.2	10.8992	10897.5	10.8975		127.2	10904.3	10.9043	10900.6	10.9006		127.2	10908.1	10.9081	10905.2	10.9052
637	127.4	10897	10.897	10899.8	10.8998		127.4	10899.1	10.8991	10900.3	10.9003		127.4	10902	10.902	10901.6	10.9016		127.4	10902.9	10.9029	10904.6	10.9046
638	127.6	10907.1	10.9071	10903.2	10.9032		127.6	10907.9	10.9079	10904.1	10.9041		127.6	10906.1	10.9061	10902.7	10.9027		127.6	10907.9	10.9079	10905.1	10.9051
639	127.8	10906.7	10.9067	10902.6	10.9026		127.8	10904.3	10.9043	10902.6	10.9026		127.8	10904.2	10.9042	10903.2	10.9032		127.8	10902.9	10.9029	10904.7	10.9047
640	128	10898.6	10.8986	10901.4	10.9014		128	10899.6	10.8996	10899.6	10.8996		128	10903.1	10.9031	10903.6	10.9036		128	10902.8	10.9028	10904.3	10.9043
641	128.2	10902.7	10.9027	10904.2	10.9042		128.2	10900	10.9	10903.4	10.9034		128.2	10901.4	10.9014	10905.4	10.9054		128.2	10901.3	10.9013	10903.8	10.9038
642	128.4	10911.2	10.9112	10908.5	10.9085		128.4	10912.2	10.9122	10908.7	10.9087		128.4	10905.4	10.9054	10907.5	10.9075		128.4	10902.3	10.9023	10903.3	10.9033
643	128.6	10901.9	10.9019	10905.7	10.9057		128.6	10907.4	10.9074	10908.5	10.9085		128.6	10908.9	10.9089	10907.4	10.9074		128.6	10907	10.907	10904.5	10.9045
644	128.8	10899.3	10.8993	10902.8	10.9028		128.8	10905.7	10.9057	10906.5	10.9065		128.8	10907	10.907	10906.4	10.9064		128.8	10907.9	10.9079	10906.1	10.9061
645	129	10909.7	10.9097	10906.6	10.9066		129	10905.8	10.9058	10906.4	10.9064		129	10909.1	10.9091	10905.7	10.9057		129	10910.3	10.9103	10905.1	10.9051
646	129.2	10905.2	10.9052	10903.8	10.9038		129.2	10906.8	10.9068	10906.4	10.9064		129.2	10903.4	10.9034	10904.8	10.9048		129.2	10903.1	10.9031	10903.4	10.9034
647	129.4	10912.7	10.9127	10908.2	10.9082		129.4	10905.6	10.9056	10902.8	10.9028		129.4	10905.9	10.9059	10903.4	10.9034		129.4	10905.4	10.9054	10902.9	10.9029
648	129.6	10889.6	10.8896	10893.5	10.8935		129.6	10890.3	10.8903	10896.2	10.8962		129.6	10899.1	10.8991	10902	10.902		129.6	10900.4	10.9004	10902.6	10.9026
649	129.8	10906.2	10.9062	10904.7	10.9047		129.8	10899.2	10.8992	10898.2	10.8982		129.8	10898.3	10.8983	10900.2	10.9002		129.8	10900.8	10.9008	10901.9	10.9019
650	130	10892.3	10.8923	10895.2	10.8952		130	10897.4	10.8974	10897.6	10.8976		130	10897.2	10.8972	10898.5	10.8985		130	10898.3	10.8983	10901.1	10.9011
651	130.2	10901.4	10.9014	10898.5	10.8985		130.2	10898.6	10.8986	10897.5	10.8975		130.2	10899.6	10.8996	10898.8	10.8988		130.2	10900.7	10.9007	10901.3	10.9013
652	130.4	10897	10.897	10897.5	10.8975		130.4	10893.3	10.8933	10897.4	10.8974		130.4	10899.9	10.8999	10899.8	10.8998		130.4	10898.6	10.8986	10901.8	10.9018
653	130.6	10896.4	10.8964	10898.3	10.8983		130.6	10898	10.898	10896.9	10.8969		130.6	10899	10.899	10901	10.901		130.6	10901.5	10.9015	10902.5	10.9025
654	130.8	10897	10.897	10898.6	10.8986		130.8	10896.7	10.8967	10896.2	10.8962		130.8	10902.6	10.9026	10902.4	10.9024		130.8	10903.2	10.9032	10903.2	10.9032
655	131	10899.1	10.8991	10899.7	10.8997		131	10902.5	10.9025	10901.4	10.9014		131	10906.9	10.9069	10903.2	10.9032		131	10905.7	10.9057	10903.3	10.9033
656	131.2	10906.2	10.9062	10901.3	10.9013		131.2	10912.9	10.9129	10908	10.908		131.2	10905	10.905	10903.8	10.9038		131.2	10905.5	10.9055	10903.3	10.9033
657	131.4	10899	10.899	10900.6	10.9006		131.4	10908	10.908	10906.3	10.9063		131.4	10907.8	10.9078	10904.5	10.9045		131.4	10906.3	10.9063	10903.2	10.9032
658	131.6	10901.5	10.9015	10902.6	10.9026		131.6	10901.7	10.9017	10901.9	10.9019		131.6	10904.5	10.9045	10905.1	10.9051		131.6	10899.4	10.8994	10903	10.903
659	131.8	10905.5	10.9055	10903.3	10.9033		131.8	10900.9	10.9009	10901.4	10.9014		131.8	10904.6	10.9046	10904.7	10.9047		131.8	10905.4	10.9054	10903.1	10.9031
660	132	10905.4	10.9054	10904.1	10.9041		132	10903.1	10.9031	10902.3	10.9023		132	10903.3	10.9033	10904	10.904		132	10904	10.904	10903.2	10.9032
661	132.2	10903.9	10.9039	10902.7	10.9027		132.2	10894.6	10.8946	10898.3	10.8983		132.2	10901.4	10.9014	10903.2	10.9032		132.2	10904	10.904	10903.3	10.9033
662	132.4	10902.4	10.9024	10901.5	10.9015		132.4	10900.8	10.9008	10899.9	10.8999		132.4	10902.8	10.9028	10902.4	10.9024		132.4	10903	10.903	10903.4	10.9034
663	132.6	10894.6	10.8946	10899.4	10.8994		132.6	10898.6	10.8986	10898.5	10.8985		132.6	10901.7	10.9017	10901.9	10.9019		132.6	10903.2	10.9032	10903.5	10.9035
664	132.8	10890.5	10.8905	10893.9	10.8939		132.8	10890.5	10.8905	10896.2	10.8962		132.8	10895.9	10.8959	10901.4	10.9014		132.8	10904.4	10.9044	10903.3	10.9033
665	133	10908.2	10.9082	10907.5	10.9075		133	10903.3	10.9033	10903.4	10.9034		133	10901.7	10.9017	10901.4	10.9014		133	10901	10.901	10903.5	10.9035
666	133.2	10880.6	10.8806	10885.1	10.8851		133.2	10897.4	10.8974	10899.4	10.8994		133.2	10899.6	10.8996	10900.3	10.9003		133.2	10905.6	10.9056	10904.5	10.9045
667	133.4	10907.9	10.9079	10904.9	10.9049		133.4	10902.8	10.9028	10902.9	10.9029		133.4	10899.3	10.8993	10901.2	10.9012		133.4	10898.8	10.8988	10901.9	10.9019
668	133.6	10909.7	10.9097	10908.6	10.9086		133.6	10907.3	10.9073	10905.7	10.9057		133.6	10903.8	10.9038	10901.5	10.9015		133.6	10905.6	10.9056	10904.4	10.9044
669	133.8	10913.6	10.9136	10909.3	10.9093		133.8	10915.3	10.9153	10909.2	10.9092		133.8	10912.7	10.9127	10906.4	10.9064		133.8	10908.2	10.9082	10904.7	10.9047
670	134	10901.5	10.9015	10902.1	10.9021		134	10903.5	10.9035	10904.3	10.9043		134	10901	10.901	10901.8	10.9018		134	10897.7	10.8977	10902.6	10.9026
671	134.2	10918.5	10.9185	10915.1	10.9151		134.2	10912.4	10.9124	10909.1	10.9091		134.2	10908.5	10.9085	10905.6	10.9056		134.2	10906.9	10.9069	10906.6	10.9066
672	134.4	10902.8	10.9028	10903.9	10.9039		134.4	10905.9	10.9059	10906.6	10.9066		134.4	10902.6	10.9026	10903.8	10.9038		134.4	10902.3	10.9023	10903.9	10.9039
673	134.6	10900.6	10.9006	10904.4	10.9044		134.6	10900.5	10.9005	10905.2	10.9052		134.6	10899.7	10.8997	10905	10.905		134.6	10899	10.899	10903.5	10.9035
674	134.8	10904.7	10.9047	10903.3	10.9033		134.8	10904	10.904	10904.7	10.9047		134.8	10903.7	10.9037	10905.5	10.9055		134.8	10904.9	10.9049	10904.4	10.9044
675	135	10903.2	10.9032	10904.1	10.9041		135	10908.4	10.9084	10907	10.907		135	10912.1	10.9121	10909.2	10.9092		135	10908.4	10.9084	10904.8	10.9048
676	135.2	10906.8	10.9068	10908	10.908		135.2	10911.8	10.9118	10911.7	10.9117		135.2	10907	10.907	10907.4	10.9074		135.2	10906.9	10.9069	10905.2	10.9052
677	135.4	10895.8	10.8958	10899.8	10.8998		135.4	10904.8	10.9048	10907.9	10.9079		135.4	10905.5	10.9055	10908	10.908		135.4	10904.7	10.9047	10906	10.906
678	135.6	10927.6	10.9276	10923.3	10.9233		135.6	10923.1	10.9231	10919.3	10.9193		135.6	10917.4	10.9174	10911.6	10.9116		135.6	10909.2	10.9092	10906.8	10.9068
679	135.8	10907.7	10.9077	10908.1	10.9081		135.8	10910.6	10.9106	10911.7	10.9117		135.8	10905.3	10.9053	10906.4	10.9064		135.8	10909.6	10.9096	10906.5	10.9065
680	136	10917.3	10.9173	10913	10.913		136	10914.6	10.9146	10910.9	10.9109		136	10906.6	10.9066	10906.3	10.9063		136	10908	10.908	10905.9	10.9059
681	136.2	10902.1	10.9021	10902.9	10.9029		136.2	10903.4	10.9034	10905.2	10.9052		136.2	10903.3	10.9033	10904.2	10.9042		136.2	10902.7	10.9027	10905.1	10.9051
682	136.4	10910.7	10.9107	10905.7	10.9057		136.4	10904.2	10.9042	10901	10.901		136.4	10906.3	10.9063	10902.7	10.9027		136.4	10904.6	10.9046	10904.2	10.9042
683	136.6	10893	10.893	10896.1	10.8961		136.6	10895.4	10.8954	10899.1	10.8991		136.6	10902.5	10.9025	10901.9	10.9019		136.6	10905.2	10.9052	10904	10.904
684	136.8	10888.3	10.8883	10891.4	10.8914		136.8	10900.1	10.9001	10900	10.9		136.8	10900.7	10.9007	10901.7	10.9017		136.8	10902	10.902	10904	10.904
685	137	10895.7	10.8957	10896.5	10.8965		137	10894.9	10.8949	10899.7	10.8997		137	10897.4	10.8974	10902	10.902		137	10900.4	10.9004	10904.1	10.9041
686	137.2	10904.6	10.9046	10905.8	10.9058		137.2	10904	10.904	10904.6	10.9046		137.2	10901.7	10.9017	10902.7	10.9027		137.2	10904.4	10.9044	10904.3	10.9043
687	137.4	10905.5	10.9055	10907.5	10.9075		137.4	10911.7	10.9117	10907.5	10.9075		137.4	10904	10.904	10903.4	10.9034		137.4	10904.7	10.9047	10904.2	10.9042
688	137.6	10905	10.905	10905.7	10.9057		137.6	10902.2	10.9022	10903.7	10.9037		137.6	10902.4	10.9024	10904.1	10.9041		137.6	10901.6	10.9016	10904	10.904
689	137.8	10916.6	10.9166	10912.7	10.9127		137.8	10915.7	10.9157	10911.4	10.9114		137.8	10906.8	10.9068	10905.4	10.9054		137.8	10904.3	10.9043	10903.9	10.9039
690	138	10912.4	10.9124	10911.9	10.9119		138	10910.1	10.9101	10908.2	10.9082		138	10908.2	10.9082	10906.5	10.9065		138	10904.3	10.9043	10903.7	10.9037
691	138.2	10905.5	10.9055	10908	10.908		138.2	10906	10.906	10908.9	10.9089		138.2	10906	10.906	10906.6	10.9066		138.2	10907.5	10.9075	10903.7	10.9037
692	138.4	10913.5	10.9135	10911.1	10.9111		138.4	10908.9	10.9089	10908.9	10.9089		138.4	10907.1	10.9071	10906.5	10.9065		138.4	10906.2	10.9062	10903.8	10.9038
693	138.6	10909.2	10.9092	10905.2	10.9052		138.6	10905.5	10.9055	10905.7	10.9057		138.6	10905.5	10.9055	10904.9	10.9049		138.6	10904.4	10.9044	10903.7	10.9037
694	138.8	10899.8	10.8998	10900.4	10.9004		138.8	10899.3	10.8993	10901.5	10.9015		138.8	10901.9	10.9019	10902.9	10.9029		138.8	10902.1	10.9021	10903.7	10.9037
695	139	10888.1	10.8881	10893.6	10.8936		139	10901.5	10.9015	10905.5	10.9055		139	10901.7	10.9017	10905.1	10.9051		139	10901.7	10.9017	10904	10.904
696	139.2	10904.9	10.9049	10904.8	10.9048		139.2	10912.1	10.9121	10911.1	10.9111		139.2	10910.8	10.9108	10908.3	10.9083		139.2	10903.9	10.9039	10904.3	10.9043
697	139.4	10900	10.9	10902.7	10.9027		139.4	10915.5	10.9155	10909.6	10.9096		139.4	10912	10.912	10907.6	10.9076		139.4	10908.1	10.9081	10905.1	10.9051
698	139.6	10916.8	10.9168	10912.6	10.9126		139.6	10905.2	10.9052	10904.4	10.9044		139.6	10907	10.907	10905.7	10.9057		139.6	10905.2	10.9052	10905.7	10.9057
699	139.8	10909.6	10.9096	10907.4	10.9074		139.8	10902.9	10.9029	10901.1	10.9011		139.8	10904.5	10.9045	10904	10.904		139.8	10907.2	10.9072	10905.1	10.9051
700	140	10902.1	10.9021	10901.7	10.9017		140	10895.8	10.8958	10898	10.898		140	10899.2	10.8992	10902.3	10.9023		140	10901.7	10.9017	10904.1	10.9041
701	140.2	10893.3	10.8933	10897.3	10.8973		140.2	10896.2	10.8962	10898.3	10.8983		140.2	10899.1	10.8991	10900.2	10.9002		140.2	10897.8	10.8978	10902.6	10.9026
702	140.4	10905.6	10.9056	10905.4	10.9054		140.4	10894.5	10.8945	10898.6	10.8986		140.4	10899.2	10.8992	10898.3	10.8983		140.4	10900.1	10.9001	10901.1	10.9011
703	140.6	10910.5	10.9105	10907.2	10.9072		140.6	10903.9	10.9039	10901.7	10.9017		140.6	10896.1	10.8961	10898.4	10.8984		140.6	10900.1	10.9001	10901.5	10.9015
704	140.8	10898.9	10.8989	10900.9	10.9009		140.8	10895.7	10.8957	10896.6	10.8966		140.8	10897.7	10.8977	10899.1	10.8991		140.8	10904.2	10.9042	10902.4	10.9024
705	141	10896.7	10.8967	10899.7	10.8997		141	10898.9	10.8989	10896.1	10.8961		141	10899.6	10.8996	10901	10.901		141	10903	10.903	10903.7	10.9037
706	141.2	10896.4	10.8964	10896.7	10.8967		141.2	10892.6	10.8926	10895.3	10.8953		141.2	10904.6	10.9046	10903.4	10.9034		141.2	10908.1	10.9081	10905.1	10.9051
707	141.4	10906.8	10.9068	10903.5	10.9035		141.4	10898.5	10.8985	10896.5	10.8965		141.4	10904.3	10.9043	10902.1	10.9021		141.4	10905.6	10.9056	10905	10.905
708	141.6	10897.8	10.8978	10898.9	10.8989		141.6	10896.2	10.8962	10897.4	10.8974		141.6	10899.6	10.8996	10899.9	10.8999		141.6	10905.3	10.9053	10904.5	10.9045
709	141.8	10891.7	10.8917	10896.4	10.8964		141.8	10892.8	10.8928	10897.1	10.8971		141.8	10897.1	10.8971	10900.8	10.9008		141.8	10901.9	10.9019	10904.4	10.9044
710	142	10901.9	10.9019	10902.3	10.9023		142	10901.3	10.9013	10901.1	10.9011		142	10903.2	10.9032	10902.4	10.9024		142	10908.1	10.9081	10904.3	10.9043
711	142.2	10912.7	10.9127	10906.9	10.9069		142.2	10907.8	10.9078	10902.5	10.9025		142.2	10906.8	10.9068	10902.5	10.9025		142.2	10906.9	10.9069	10904.1	10.9041
712	142.4	10916.5	10.9165	10912	10.912		142.4	10909.7	10.9097	10904.7	10.9047		142.4	10906.2	10.9062	10902.2	10.9022		142.4	10904.2	10.9042	10903.9	10.9039
713	142.6	10905.7	10.9057	10906.1	10.9061		142.6	10899.5	10.8995	10900.1	10.9001		142.6	10900.4	10.9004	10902.3	10.9023		142.6	10900.9	10.9009	10903.5	10.9035
714	142.8	10913.8	10.9138	10911.2	10.9112		142.8	10901.1	10.9011	10900.9	10.9009		142.8	10899.9	10.8999	10902.4	10.9024		142.8	10901.9	10.9019	10903.3	10.9033
715	143	10906.1	10.9061	10905.9	10.9059		143	10903.3	10.9033	10900.8	10.9008		143	10903.1	10.9031	10902.8	10.9028		143	10902	10.902	10903.5	10.9035
716	143.2	10897.3	10.8973	10899.9	10.8999		143.2	10899.2	10.8992	10901.6	10.9016		143.2	10901.7	10.9017	10903.2	10.9032		143.2	10903.6	10.9036	10903.8	10.9038
717	143.4	10897.9	10.8979	10901.6	10.9016		143.4	10896.2	10.8962	10902	10.902		143.4	10902.2	10.9022	10903.9	10.9039		143.4	10902.9	10.9029	10904.3	10.9043
718	143.6	10901.2	10.9012	10905.1	10.9051		143.6	10904.9	10.9049	10903.5	10.9035		143.6	10905.8	10.9058	10904.6	10.9046		143.6	10906	10.906	10904.8	10.9048
719	143.8	10907	10.907	10904.7	10.9047		143.8	10901.2	10.9012	10903.6	10.9036		143.8	10906.7	10.9067	10904.6	10.9046		143.8	10905	10.905	10904.7	10.9047
720	144	10907	10.907	10905	10.905		144	10905.9	10.9059	10903.8	10.9038		144	10907.4	10.9074	10904.4	10.9044		144	10905.2	10.9052	10904.5	10.9045
721	144.2	10894	10.894	10897.7	10.8977		144.2	10901	10.901	10901.6	10.9016		144.2	10902.5	10.9025	10903.7	10.9037		144.2	10904.2	10.9042	10904.2	10.9042
722	144.4	10896.1	10.8961	10897.1	10.8971		144.4	10896.5	10.8965	10898.7	10.8987		144.4	10899.2	10.8992	10902.9	10.9029		144.4	10902	10.902	10903.8	10.9038
723	144.6	10900.4	10.9004	10903.1	10.9031		144.6	10900.6	10.9006	10903.5	10.9035		144.6	10902.3	10.9023	10903.9	10.9039		144.6	10902.6	10.9026	10903.7	10.9037
724	144.8	10921.1	10.9211	10916	10.916		144.8	10913.6	10.9136	10909.9	10.9099		144.8	10905.1	10.9051	10905.4	10.9054		144.8	10900.6	10.9006	10903.8	10.9038
725	145	10902.2	10.9022	10902.1	10.9021		145	10911.5	10.9115	10909.9	10.9099		145	10909.6	10.9096	10905.7	10.9057		145	10905.5	10.9055	10903.6	10.9036
726	145.2	10921	10.921	10918	10.918		145.2	10912.8	10.9128	10907.7	10.9077		145.2	10906.6	10.9066	10905.4	10.9054		145.2	10902.3	10.9023	10903.2	10.9032
727	145.4	10914	10.914	10911.6	10.9116		145.4	10902.9	10.9029	10904.7	10.9047		145.4	10903	10.903	10905.5	10.9055		145.4	10903.2	10.9032	10903.9	10.9039
728	145.6	10906.2	10.9062	10906	10.906		145.6	10905.9	10.9059	10904.9	10.9049		145.6	10912.3	10.9123	10908.5	10.9085		145.6	10910.7	10.9107	10905.2	10.9052
729	145.8	10894.9	10.8949	10900.1	10.9001		145.8	10891.4	10.8914	10896.4	10.8964		145.8	10897.4	10.8974	10900.6	10.9006		145.8	10902.1	10.9021	10902.9	10.9029
730	146	10902.6	10.9026	10905.1	10.9051		146	10902.5	10.9025	10903.2	10.9032		146	10906	10.906	10906.6	10.9066		146	10906.7	10.9067	10905	10.905
731	146.2	10907.7	10.9077	10904.8	10.9048		146.2	10903.3	10.9033	10905.4	10.9054		146.2	10900.4	10.9004	10904.6	10.9046		146.2	10898.4	10.8984	10901.6	10.9016
732	146.4	10907.6	10.9076	10904.6	10.9046		146.4	10913	10.913	10908.8	10.9088		146.4	10908.4	10.9084	10904.4	10.9044		146.4	10907.6	10.9076	10904.4	10.9044
733	146.6	10906.2	10.9062	10907.6	10.9076		146.6	10908.5	10.9085	10908.7	10.9087		146.6	10903.9	10.9039	10904.5	10.9045		146.6	10902	10.902	10903	10.903
734	146.8	10912.2	10.9122	10911.2	10.9112		146.8	10916.6	10.9166	10911.2	10.9112		146.8	10908.4	10.9084	10905.1	10.9051		146.8	10907.1	10.9071	10903.4	10.9034
735	147	10909.8	10.9098	10907.1	10.9071		147	10903.9	10.9039	10905.4	10.9054		147	10906.5	10.9065	10903.8	10.9038		147	10906.1	10.9061	10903.1	10.9031
736	147.2	10879.9	10.8799	10885.4	10.8854		147.2	10895.4	10.8954	10898.2	10.8982		147.2	10899.2	10.8992	10902.2	10.9022		147.2	10901.6	10.9016	10902.9	10.9029
737	147.4	10903.2	10.9032	10903.6	10.9036		147.4	10899.2	10.8992	10898.7	10.8987		147.4	10900	10.9	10901.4	10.9014		147.4	10902	10.902	10903.1	10.9031
738	147.6	10893.3	10.8933	10898.2	10.8982		147.6	10892	10.892	10897.3	10.8973		147.6	10897.2	10.8972	10900.9	10.9009		147.6	10901.3	10.9013	10903.3	10.9033
739	147.8	10911.8	10.9118	10909.1	10.9091		147.8	10907.8	10.9078	10905.8	10.9058		147.8	10903.1	10.9031	10901.8	10.9018		147.8	10902.8	10.9028	10902.9	10.9029
740	148	10907.3	10.9073	10906.3	10.9063		148	10902.5	10.9025	10902	10.902		148	10904.1	10.9041	10903.7	10.9037		148	10902.3	10.9023	10902.1	10.9021
741	148.2	10906.9	10.9069	10904.5	10.9045		148.2	10906	10.906	10903.7	10.9037		148.2	10904.4	10.9044	10901.1	10.9011		148.2	10905.5	10.9055	10902.2	10.9022
742	148.4	10892.1	10.8921	10896	10.896		148.4	10898.5	10.8985	10902.4	10.9024		148.4	10892	10.892	10896	10.896		148.4	10892.1	10.8921	10897	10.897
743	148.6	10914.9	10.9149	10911.4	10.9114		148.6	10913.2	10.9132	10909.8	10.9098		148.6	10908.6	10.9086	10905.5	10.9055		148.6	10904.2	10.9042	10902.2	10.9022
744	148.8	10913.7	10.9137	10910.1	10.9101		148.8	10909.4	10.9094	10905.4	10.9054		148.8	10911.7	10.9117	10909.1	10.9091		148.8	10909.3	10.9093	10908.6	10.9086
745	149	10891.4	10.8914	10892.1	10.8921		149	10899.6	10.8996	10901.2	10.9012		149	10904.3	10.9043	10905.1	10.9051		149	10905.3	10.9053	10905.2	10.9052
746	149.2	10911.7	10.9117	10907.9	10.9079		149.2	10899.3	10.8993	10900.5	10.9005		149.2	10896.9	10.8969	10897.7	10.8977		149.2	10896.8	10.8968	10899.1	10.8991
747	149.4	10886.5	10.8865	10889.8	10.8898		149.4	10903.3	10.9033	10900.9	10.9009		149.4	10897.2	10.8972	10897.8	10.8978		149.4	10896.8	10.8968	10899.4	10.8994
748	149.6	10898	10.898	10898.1	10.8981		149.6	10899.4	10.8994	10900.2	10.9002		149.6	10897.1	10.8971	10899.8	10.8998		149.6	10900.1	10.9001	10901.2	10.9012
749	149.8	10888.5	10.8885	10893.3	10.8933		149.8	10894.3	10.8943	10899.3	10.8993		149.8	10898.2	10.8982	10900.7	10.9007		149.8	10904	10.904	10902.2	10.9022
750	150	10895.3	10.8953	10895.8	10.8958		150	10898.3	10.8983	10898.9	10.8989		150	10901	10.901	10901.4	10.9014		150	10900.9	10.9009	10902.7	10.9027
751	150.2	10905.5	10.9055	10902.8	10.9028		150.2	10901.6	10.9016	10900.7	10.9007		150.2	10907.7	10.9077	10902.3	10.9023		150.2	10906.9	10.9069	10903.2	10.9032
752	150.4	10905.2	10.9052	10907.7	10.9077		150.4	10902.4	10.9024	10902.2	10.9022		150.4	10906	10.906	10903.3	10.9033		150.4	10902.6	10.9026	10901.7	10.9017
753	150.6	10910.4	10.9104	10913.4	10.9134		150.6	10906.3	10.9063	10903.8	10.9038		150.6	10899.7	10.8997	10900.6	10.9006		150.6	10898.3	10.8983	10900.2	10.9002
754	150.8	10987.9	10.9879	10980	10.98		150.8	10891.5	10.8915	10897.4	10.8974		150.8	10892.1	10.8921	10897	10.897		150.8	10892.3	10.8923	10898.5	10.8985
755	151	10890.6	10.8906	10890.6	10.8906		151	10898.2	10.8982	10898.4	10.8984		151	10896.1	10.8961	10898.2	10.8982		151	10900.3	10.9003	10899.9	10.8999
756	151.2	10892.6	10.8926	10894.9	10.8949		151.2	10901.4	10.9014	10899.9	10.8999		151.2	10901.9	10.9019	10900.8	10.9008		151.2	10900.3	10.9003	10901.7	10.9017
757	151.4	10905.5	10.9055	10904.3	10.9043		151.4	10902.2	10.9022	10901.2	10.9012		151.4	10903.6	10.9036	10901.8	10.9018		151.4	10906.7	10.9067	10902.7	10.9027
758	151.6	10912.2	10.9122	10913.5	10.9135		151.6	10908.3	10.9083	10903.3	10.9033		151.6	10905.1	10.9051	10902.5	10.9025		151.6	10903.3	10.9033	10903.4	10.9034
759	151.8	10907.9	10.9079	10912.3	10.9123		151.8	10898.1	10.8981	10899.9	10.8999		151.8	10902.8	10.9028	10902.8	10.9028		151.8	10906.1	10.9061	10903.1	10.9031
760	152	10911.4	10.9114	10910.6	10.9106		152	10901.5	10.9015	10902.3	10.9023		152	10902.9	10.9029	10902.8	10.9028		152	10901.6	10.9016	10902.4	10.9024
761	152.2	10912.3	10.9123	10907.8	10.9078		152.2	10904.5	10.9045	10903.2	10.9032		152.2	10902.6	10.9026	10904	10.904		152.2	10901.6	10.9016	10902.2	10.9022
762	152.4	10902.6	10.9026	10904.5	10.9045		152.4	10907	10.907	10905	10.905		152.4	10908.3	10.9083	10905.4	10.9054		152.4	10905.4	10.9054	10902.2	10.9022
763	152.6	10900.4	10.9004	10899.7	10.8997		152.6	10904.3	10.9043	10902.5	10.9025		152.6	10908	10.908	10904.6	10.9046		152.6	10905.7	10.9057	10902.2	10.9022
764	152.8	10892.1	10.8921	10895.7	10.8957		152.8	10895.2	10.8952	10899.1	10.8991		152.8	10899.5	10.8995	10903.3	10.9033		152.8	10900.5	10.9005	10902.3	10.9023
765	153	10897.6	10.8976	10897.2	10.8972		153	10900.8	10.9008	10901.6	10.9016		153	10901.2	10.9012	10903	10.903		153	10903.8	10.9038	10902.4	10.9024
766	153.2	10896.7	10.8967	10897	10.897		153.2	10901.3	10.9013	10905.3	10.9053		153.2	10898.4	10.8984	10902.9	10.9029		153.2	10900.4	10.9004	10902.6	10.9026
767	153.4	10915.6	10.9156	10910.6	10.9106		153.4	10909.8	10.9098	10907.3	10.9073		153.4	10905.1	10.9051	10903.8	10.9038		153.4	10903.4	10.9034	10902.7	10.9027
768	153.6	10899.2	10.8992	10897.7	10.8977		153.6	10905.1	10.9051	10905.7	10.9057		153.6	10906.6	10.9066	10904.9	10.9049		153.6	10902.5	10.9025	10902.7	10.9027
769	153.8	10896.5	10.8965	10898.8	10.8988		153.8	10907	10.907	10905.1	10.9051		153.8	10903.6	10.9036	10903.5	10.9035		153.8	10899	10.899	10902.6	10.9026
770	154	10899.8	10.8998	10898.5	10.8985		154	10902.6	10.9026	10904	10.904		154	10901.2	10.9012	10901.3	10.9013		154	10898.9	10.8989	10902.6	10.9026
771	154.2	10900.5	10.9005	10901.6	10.9016		154.2	10906.9	10.9069	10906.5	10.9065		154.2	10902.7	10.9027	10901.4	10.9014		154.2	10902.4	10.9024	10902.6	10.9026
772	154.4	10906.2	10.9062	10905.6	10.9056		154.4	10912.5	10.9125	10909.3	10.9093		154.4	10900.3	10.9003	10902	10.902		154.4	10901.3	10.9013	10902.6	10.9026
773	154.6	10903.9	10.9039	10901.3	10.9013		154.6	10907	10.907	10907.6	10.9076		154.6	10905.2	10.9052	10902.6	10.9026		154.6	10905.7	10.9057	10902.8	10.9028
774	154.8	10889.7	10.8897	10893.7	10.8937		154.8	10906	10.906	10906.8	10.9068		154.8	10902.8	10.9028	10903.2	10.9032		154.8	10905.3	10.9053	10903.4	10.9034
775	155	10895.4	10.8954	10900.9	10.9009		155	10892.9	10.8929	10897.7	10.8977		155	10899.4	10.8994	10903	10.903		155	10899.5	10.8995	10901.8	10.9018
776	155.2	10917.6	10.9176	10913.2	10.9132		155.2	10907.9	10.9079	10905.9	10.9059		155.2	10908	10.908	10904.7	10.9047		155.2	10906.6	10.9066	10903.2	10.9032
777	155.4	10904.4	10.9044	10905.5	10.9055		155.4	10904.1	10.9041	10904.6	10.9046		155.4	10900.6	10.9006	10902.9	10.9029		155.4	10900.7	10.9007	10902.8	10.9028
778	155.6	10912.2	10.9122	10909.5	10.9095		155.6	10907.5	10.9075	10905.2	10.9052		155.6	10907.1	10.9071	10905.3	10.9053		155.6	10904.5	10.9045	10902.4	10.9024
779	155.8	10898	10.898	10899.8	10.8998		155.8	10898.5	10.8985	10900.2	10.9002		155.8	10900.8	10.9008	10903	10.903		155.8	10902.9	10.9029	10902.7	10.9027
780	156	10907.8	10.9078	10905.6	10.9056		156	10909.3	10.9093	10906.1	10.9061		156	10909.5	10.9095	10905.6	10.9056		156	10905.8	10.9058	10903.3	10.9033
781	156.2	10908.1	10.9081	10904.4	10.9044		156.2	10905.7	10.9057	10903.5	10.9035		156.2	10904.2	10.9042	10904.1	10.9041		156.2	10905.3	10.9053	10902.8	10.9028
782	156.4	10898.8	10.8988	10902	10.902		156.4	10898.1	10.8981	10901.3	10.9013		156.4	10901.5	10.9015	10903.3	10.9033		156.4	10901.3	10.9013	10902	10.902
783	156.6	10884.5	10.8845	10890.1	10.8901		156.6	10888.7	10.8887	10894.1	10.8941		156.6	10893.3	10.8933	10897.7	10.8977		156.6	10897.3	10.8973	10901.9	10.9019
784	156.8	10922.2	10.9222	10918.6	10.9186		156.8	10916.8	10.9168	10912.8	10.9128		156.8	10911	10.911	10906.2	10.9062		156.8	10903.2	10.9032	10902	10.902
785	157	10878.8	10.8788	10880.4	10.8804		157	10882.3	10.8823	10882.6	10.8826		157	10895	10.895	10895.2	10.8952		157	10901.4	10.9014	10902	10.902
786	157.2	10914.2	10.9142	10912.5	10.9125		157.2	10911.1	10.9111	10906.8	10.9068		157.2	10903.8	10.9038	10901	10.901		157.2	10902	10.902	10901.9	10.9019
787	157.4	10906.2	10.9062	10906.7	10.9067		157.4	10901.8	10.9018	10901.8	10.9018		157.4	10900.2	10.9002	10899.5	10.8995		157.4	10906.5	10.9065	10901.9	10.9019
788	157.6	10903.2	10.9032	10903.4	10.9034		157.6	10901.5	10.9015	10901.4	10.9014		157.6	10899.5	10.8995	10900.1	10.9001		157.6	10903.3	10.9033	10901.8	10.9018
789	157.8	10900.2	10.9002	10902.4	10.9024		157.8	10886.4	10.8864	10890.9	10.8909		157.8	10891.1	10.8911	10896	10.896		157.8	10898.9	10.8989	10901.7	10.9017
790	158	10906.1	10.9061	10902.7	10.9027		158	10902.4	10.9024	10899.8	10.8998		158	10903.8	10.9038	10901.7	10.9017		158	10904.4	10.9044	10901.7	10.9017
791	158.2	10901.2	10.9012	10902.4	10.9024		158.2	10894.2	10.8942	10897.6	10.8976		158.2	10895.2	10.8952	10898.1	10.8981		158.2	10898.2	10.8982	10901.5	10.9015
792	158.4	10904.7	10.9047	10902.7	10.9027		158.4	10898.3	10.8983	10899.6	10.8996		158.4	10900.3	10.9003	10900.3	10.9003		158.4	10898.5	10.8985	10901.4	10.9014
793	158.6	10905.3	10.9053	10901.3	10.9013		158.6	10903.5	10.9035	10900.7	10.9007		158.6	10903.2	10.9032	10899.9	10.8999		158.6	10899.7	10.8997	10901.3	10.9013
794	158.8	10893.8	10.8938	10897.5	10.8975		158.8	10899.9	10.8999	10901.1	10.9011		158.8	10899.1	10.8991	10900	10.9		158.8	10901.5	10.9015	10901.2	10.9012
795	159	10909.1	10.9091	10907.7	10.9077		159	10909.8	10.9098	10906.5	10.9065		159	10897	10.897	10900.5	10.9005		159	10901.8	10.9018	10901.4	10.9014
796	159.2	10898.3	10.8983	10900.5	10.9005		159.2	10900.9	10.9009	10903.6	10.9036		159.2	10900.4	10.9004	10901.4	10.9014		159.2	10899.5	10.8995	10901.9	10.9019
797	159.4	10904.9	10.9049	10904.6	10.9046		159.4	10906.4	10.9064	10904.8	10.9048		159.4	10905.8	10.9058	10901.9	10.9019		159.4	10901.8	10.9018	10902.2	10.9022
798	159.6	10909.7	10.9097	10909.4	10.9094		159.6	10907.3	10.9073	10906.1	10.9061		159.6	10905.4	10.9054	10902.7	10.9027		159.6	10903.4	10.9034	10902.6	10.9026
799	159.8	10909.1	10.9091	10906.5	10.9065		159.8	10905.8	10.9058	10906.6	10.9066		159.8	10902.1	10.9021	10903.4	10.9034		159.8	10901.7	10.9017	10903.1	10.9031
800	160	10892.8	10.8928	10898.5	10.8985		160	10900.2	10.9002	10904.3	10.9043		160	10901.2	10.9012	10902.9	10.9029		160	10902.2	10.9022	10903	10.903
801	160.2	10913.5	10.9135	10913	10.913		160.2	10916.6	10.9166	10914.2	10.9142		160.2	10912.9	10.9129	10909.4	10.9094		160.2	10910.3	10.9103	10905.7	10.9057
802	160.4	10912.5	10.9125	10912.8	10.9128		160.4	10915.4	10.9154	10913.3	10.9133		160.4	10910.2	10.9102	10909.2	10.9092		160.4	10907.6	10.9076	10905.9	10.9059
803	160.6	10904.9	10.9049	10907.8	10.9078		160.6	10900.4	10.9004	10903.5	10.9035		160.6	10904.5	10.9045	10907	10.907		160.6	10904.4	10.9044	10905	10.905
804	160.8	10913.7	10.9137	10912	10.912		160.8	10912.1	10.9121	10911.7	10.9117		160.8	10903.2	10.9032	10903.6	10.9036		160.8	10903.9	10.9039	10903.4	10.9034
805	161	10915	10.915	10910.3	10.9103		161	10906.5	10.9065	10909.2	10.9092		161	10898.1	10.8981	10902.4	10.9024		161	10899.8	10.8998	10903.2	10.9032
806	161.2	10908.3	10.9083	10908.4	10.9084		161.2	10909.5	10.9095	10906.6	10.9066		161.2	10907.3	10.9073	10905	10.905		161.2	10905.8	10.9058	10903.2	10.9032
807	161.4	10904.6	10.9046	10906	10.906		161.4	10909.2	10.9092	10908.6	10.9086		161.4	10906.7	10.9067	10907.5	10.9075		161.4	10904.2	10.9042	10904.9	10.9049
808	161.6	10906	10.906	10903.3	10.9033		161.6	10917.7	10.9177	10912.2	10.9122		161.6	10916.3	10.9163	10911.2	10.9112		161.6	10912.2	10.9122	10907.2	10.9072
809	161.8	10900.7	10.9007	10900.6	10.9006		161.8	10902.1	10.9021	10905	10.905		161.8	10901.8	10.9018	10904.2	10.9042		161.8	10901.6	10.9016	10904.1	10.9041
810	162	10898.2	10.8982	10900	10.9		162	10900.8	10.9008	10902.4	10.9024		162	10903.2	10.9032	10903.2	10.9032		162	10901.7	10.9017	10902.2	10.9022
811	162.2	10888.2	10.8882	10893.7	10.8937		162.2	10889.6	10.8896	10895.1	10.8951		162.2	10894.5	10.8945	10899.4	10.8994		162.2	10897.5	10.8975	10902	10.902
812	162.4	10900.4	10.9004	10900.3	10.9003		162.4	10902.3	10.9023	10902.3	10.9023		162.4	10901.4	10.9014	10902	10.902		162.4	10900.7	10.9007	10902.7	10.9027
813	162.6	10905.2	10.9052	10901.4	10.9014		162.6	10917.6	10.9176	10912.5	10.9125		162.6	10912.4	10.9124	10908.2	10.9082		162.6	10904.5	10.9045	10903.3	10.9033
814	162.8	10905.5	10.9055	10903.2	10.9032		162.8	10910.8	10.9108	10908.3	10.9083		162.8	10906.1	10.9061	10905.4	10.9054		162.8	10904.2	10.9042	10903.9	10.9039
815	163	10904.1	10.9041	10903.5	10.9035		163	10902.9	10.9029	10905.4	10.9054		163	10905.3	10.9053	10905.4	10.9054		163	10905	10.905	10903.6	10.9036
816	163.2	10900.1	10.9001	10902.4	10.9024		163.2	10908.3	10.9083	10907.4	10.9074		163.2	10907	10.907	10904.3	10.9043		163.2	10905.4	10.9054	10903	10.903
817	163.4	10905.9	10.9059	10904.8	10.9048		163.4	10904.4	10.9044	10905.3	10.9053		163.4	10901.9	10.9019	10902.9	10.9029		163.4	10902.1	10.9021	10902.3	10.9023
818	163.6	10914.1	10.9141	10912.6	10.9126		163.6	10907.2	10.9072	10905	10.905		163.6	10904	10.904	10902.2	10.9022		163.6	10904.2	10.9042	10901.5	10.9015
819	163.8	10892	10.892	10894.1	10.8941		163.8	10893.5	10.8935	10895.7	10.8957		163.8	10895.2	10.8952	10898	10.898		163.8	10900.3	10.9003	10901.4	10.9014
820	164	10912.2	10.9122	10910.2	10.9102		164	10906.3	10.9063	10904.3	10.9043		164	10904.1	10.9041	10901.5	10.9015		164	10901	10.901	10901.7	10.9017
821	164.2	10909.8	10.9098	10906.3	10.9063		164.2	10903.3	10.9033	10900.5	10.9005		164.2	10900.5	10.9005	10901.2	10.9012		164.2	10900	10.9	10901.6	10.9016
822	164.4	10887.2	10.8872	10892.7	10.8927		164.4	10887.5	10.8875	10894.4	10.8944		164.4	10899	10.899	10901.1	10.9011		164.4	10899.6	10.8996	10900.4	10.9004
823	164.6	10892.2	10.8922	10892.4	10.8924		164.6	10895.7	10.8957	10895.8	10.8958		164.6	10902.8	10.9028	10901.9	10.9019		164.6	10907.8	10.9078	10904.3	10.9043
824	164.8	10893	10.893	10895.6	10.8956		164.8	10894.9	10.8949	10896.7	10.8967		164.8	10894.8	10.8948	10900.3	10.9003		164.8	10900.1	10.9001	10901.4	10.9014
825	165	10894.8	10.8948	10894.5	10.8945		165	10907.2	10.9072	10903.1	10.9031		165	10902.2	10.9022	10901.7	10.9017		165	10902.8	10.9028	10902.5	10.9025
826	165.2	10885.3	10.8853	10890.4	10.8904		165.2	10899.8	10.8998	10900.8	10.9008		165.2	10906.2	10.9062	10903.4	10.9034		165.2	10904.3	10.9043	10903.3	10.9033
827	165.4	10906.3	10.9063	10903.7	10.9037		165.4	10909.2	10.9092	10906.1	10.9061		165.4	10904	10.904	10902.2	10.9022		165.4	10904.9	10.9049	10903	10.903
828	165.6	10901.3	10.9013	10899.6	10.8996		165.6	10899.7	10.8997	10902.6	10.9026		165.6	10898.6	10.8986	10900.1	10.9001		165.6	10899.4	10.8994	10902.2	10.9022
829	165.8	10904.7	10.9047	10901.5	10.9015		165.8	10903.5	10.9035	10903.3	10.9033		165.8	10900.8	10.9008	10900.9	10.9009		165.8	10900.3	10.9003	10902.7	10.9027
830	166	10902.2	10.9022	10901.1	10.9011		166	10904.5	10.9045	10903.9	10.9039		166	10903.9	10.9039	10902.4	10.9024		166	10903.9	10.9039	10903.3	10.9033
831	166.2	10906.4	10.9064	10902.8	10.9028		166.2	10904.5	10.9045	10902.1	10.9021		166.2	10904.1	10.9041	10901.6	10.9016		166.2	10903.4	10.9034	10903	10.903
832	166.4	10888.6	10.8886	10893.2	10.8932		166.4	10892.4	10.8924	10897.7	10.8977		166.4	10894.7	10.8947	10900	10.9		166.4	10898.3	10.8983	10902.4	10.9024
833	166.6	10903.9	10.9039	10903.3	10.9033		166.6	10905.8	10.9058	10905.3	10.9053		166.6	10900.5	10.9005	10900.1	10.9001		166.6	10903	10.903	10901.5	10.9015
834	166.8	10892.8	10.8928	10896.4	10.8964		166.8	10893.6	10.8936	10896.7	10.8967		166.8	10896	10.896	10897.6	10.8976		166.8	10900.5	10.9005	10900.8	10.9008
835	167	10906.6	10.9066	10904.8	10.9048		167	10902.7	10.9027	10899.9	10.8999		167	10897.4	10.8974	10899	10.899		167	10897.9	10.8979	10901.7	10.9017
836	167.2	10898.4	10.8984	10901.7	10.9017		167.2	10902	10.902	10903	10.903		167.2	10902	10.902	10900.9	10.9009		167.2	10903.1	10.9031	10903.1	10.9031
837	167.4	10907.8	10.9078	10906.4	10.9064		167.4	10906.9	10.9069	10906.6	10.9066		167.4	10905.9	10.9059	10904.1	10.9041		167.4	10904.4	10.9044	10905.1	10.9051
838	167.6	10917.7	10.9177	10912.9	10.9129		167.6	10914.6	10.9146	10909.8	10.9098		167.6	10911.9	10.9119	10907.6	10.9076		167.6	10907.5	10.9075	10906.8	10.9068
839	167.8	10899.9	10.8999	10901.1	10.9011		167.8	10908.6	10.9086	10909.3	10.9093		167.8	10904.7	10.9047	10906.2	10.9062		167.8	10910.4	10.9104	10907.1	10.9071
840	168	10916	10.916	10914.4	10.9144		168	10909.1	10.9091	10906.9	10.9069		168	10904.4	10.9044	10903.3	10.9033		168	10911.5	10.9115	10907.5	10.9075
841	168.2	10893.6	10.8936	10897.1	10.8971		168.2	10902.4	10.9024	10905.3	10.9053		168.2	10902.3	10.9023	10904.4	10.9044		168.2	10903.2	10.9032	10903.9	10.9039
842	168.4	10914.2	10.9142	10912	10.912		168.4	10908	10.908	10906	10.906		168.4	10909.5	10.9095	10906.2	10.9062		168.4	10908.2	10.9082	10905.3	10.9053
843	168.6	10894.4	10.8944	10896.3	10.8963		168.6	10894	10.894	10896	10.896		168.6	10907.8	10.9078	10906	10.906		168.6	10906.4	10.9064	10904.8	10.9048
844	168.8	10910.4	10.9104	10905.3	10.9053		168.8	10912.1	10.9121	10907	10.907		168.8	10905.2	10.9052	10905.8	10.9058		168.8	10904.5	10.9045	10904.8	10.9048
845	169	10894.2	10.8942	10896.3	10.8963		169	10897.3	10.8973	10899.8	10.8998		169	10897.1	10.8971	10902.7	10.9027		169	10902.7	10.9027	10905	10.905
846	169.2	10899.1	10.8991	10900.9	10.9009		169.2	10901.9	10.9019	10904.4	10.9044		169.2	10902.6	10.9026	10903.8	10.9038		169.2	10904.2	10.9042	10905.3	10.9053
847	169.4	10897.1	10.8971	10896.6	10.8966		169.4	10904.2	10.9042	10904.3	10.9043		169.4	10904	10.904	10904	10.904		169.4	10904.6	10.9046	10905.4	10.9054
848	169.6	10893.6	10.8936	10896.2	10.8962		169.6	10903.6	10.9036	10905.1	10.9051		169.6	10906	10.906	10904.7	10.9047		169.6	10908.3	10.9083	10905.4	10.9054
849	169.8	10883	10.883	10886.8	10.8868		169.8	10903.7	10.9037	10906.7	10.9067		169.8	10905.4	10.9054	10906.1	10.9061		169.8	10905.5	10.9055	10905.5	10.9055
850	170	10919.2	10.9192	10913.1	10.9131		170	10914.1	10.9141	10908.4	10.9084		170	10910.3	10.9103	10907.6	10.9076		170	10906.7	10.9067	10905.6	10.9056
851	170.2	10901.6	10.9016	10901.5	10.9015		170.2	10907.3	10.9073	10908.1	10.9081		170.2	10908.3	10.9083	10907.3	10.9073		170.2	10906.4	10.9064	10905.5	10.9055
852	170.4	10908.2	10.9082	10905.4	10.9054		170.4	10908.5	10.9085	10907.6	10.9076		170.4	10906.9	10.9069	10906.4	10.9064		170.4	10907.4	10.9074	10905.4	10.9054
853	170.6	10900.6	10.9006	10902	10.902		170.6	10904.3	10.9043	10905.2	10.9052		170.6	10903	10.903	10904.7	10.9047		170.6	10906.1	10.9061	10904.9	10.9049
854	170.8	10897.2	10.8972	10898.7	10.8987		170.8	10899.3	10.8993	10902	10.902		170.8	10901.4	10.9014	10902.6	10.9026		170.8	10900.3	10.9003	10904.2	10.9042
855	171	10903.9	10.9039	10902.2	10.9022		171	10905.4	10.9054	10904.5	10.9045		171	10899.8	10.8998	10903.4	10.9034		171	10902.7	10.9027	10904.9	10.9049
856	171.2	10892.1	10.8921	10897.1	10.8971		171.2	10909.6	10.9096	10908.4	10.9084		171.2	10908.7	10.9087	10905.1	10.9051		171.2	10906.3	10.9063	10905.9	10.9059
857	171.4	10900.2	10.9002	10899.8	10.8998		171.4	10906.2	10.9062	10904.8	10.9048		171.4	10904	10.904	10903.6	10.9036		171.4	10905.3	10.9053	10905.2	10.9052
858	171.6	10895.3	10.8953	10897.1	10.8971		171.6	10899.5	10.8995	10899.4	10.8994		171.6	10902.7	10.9027	10901.4	10.9014		171.6	10902.6	10.9026	10904.2	10.9042
859	171.8	10894.8	10.8948	10898	10.898		171.8	10897.2	10.8972	10899.4	10.8994		171.8	10899.3	10.8993	10901.4	10.9014		171.8	10898.4	10.8984	10903.1	10.9031
860	172	10907.8	10.9078	10902.3	10.9023		172	10900.5	10.9005	10900.9	10.9009		172	10909.6	10.9096	10903.6	10.9036		172	10906.8	10.9068	10904.4	10.9044
861	172.2	10900.1	10.9001	10899.6	10.8996		172.2	10901.2	10.9012	10901.6	10.9016		172.2	10899.7	10.8997	10902.2	10.9022		172.2	10903.8	10.9038	10904.4	10.9044
862	172.4	10909.4	10.9094	10905.6	10.9056		172.4	10906.2	10.9062	10902.5	10.9025		172.4	10899.4	10.8994	10903.2	10.9032		172.4	10904	10.904	10904.4	10.9044
863	172.6	10903.6	10.9036	10902.7	10.9027		172.6	10902	10.902	10902.8	10.9028		172.6	10903.7	10.9037	10903.8	10.9038		172.6	10904.9	10.9049	10904.5	10.9045
864	172.8	10897.3	10.8973	10899.1	10.8991		172.8	10900.6	10.9006	10902.9	10.9029		172.8	10904.3	10.9043	10904.7	10.9047		172.8	10904.3	10.9043	10904.6	10.9046
865	173	10900.4	10.9004	10900.7	10.9007		173	10904	10.904	10904.3	10.9043		173	10905.9	10.9059	10905.7	10.9057		173	10905	10.905	10904.7	10.9047
866	173.2	10902.9	10.9029	10903.5	10.9035		173.2	10907.2	10.9072	10906.1	10.9061		173.2	10907	10.907	10906.6	10.9066		173.2	10904	10.904	10904.7	10.9047
867	173.4	10907.4	10.9074	10906.9	10.9069		173.4	10904.8	10.9048	10904.9	10.9049		173.4	10907.1	10.9071	10906.9	10.9069		173.4	10903.9	10.9039	10904.8	10.9048
868	173.6	10914.8	10.9148	10910.8	10.9108		173.6	10898.6	10.8986	10902.8	10.9028		173.6	10905.6	10.9056	10906.7	10.9067		173.6	10903.2	10.9032	10904.8	10.9048
869	173.8	10904.1	10.9041	10906.9	10.9069		173.8	10906.1	10.9061	10904.4	10.9044		173.8	10907	10.907	10907.3	10.9073		173.8	10904.9	10.9049	10904.8	10.9048
870	174	10903.2	10.9032	10903.6	10.9036		174	10911.9	10.9119	10907.6	10.9076		174	10912.9	10.9129	10907.8	10.9078		174	10908.8	10.9088	10904.8	10.9048
871	174.2	10899.9	10.8999	10904.3	10.9043		174.2	10903.5	10.9035	10905	10.905		174.2	10904.9	10.9049	10906.1	10.9061		174.2	10907.5	10.9075	10904.7	10.9047
872	174.4	10904.4	10.9044	10905.9	10.9059		174.4	10905.8	10.9058	10905.6	10.9056		174.4	10905.8	10.9058	10904.8	10.9048		174.4	10905.7	10.9057	10904.7	10.9047
873	174.6	10912.1	10.9121	10908.8	10.9088		174.6	10904.8	10.9048	10905.5	10.9055		174.6	10896.9	10.8969	10901.4	10.9014		174.6	10901.1	10.9011	10904.6	10.9046
874	174.8	10908.5	10.9085	10909.3	10.9093		174.8	10910	10.91	10906	10.906		174.8	10906.2	10.9062	10906.3	10.9063		174.8	10906.4	10.9064	10904.6	10.9046
875	175	10909.2	10.9092	10908.6	10.9086		175	10904.8	10.9048	10906	10.906		175	10906.5	10.9065	10905.8	10.9058		175	10904.7	10.9047	10904.5	10.9045
876	175.2	10909.2	10.9092	10906.6	10.9066		175.2	10906.4	10.9064	10905.8	10.9058		175.2	10904.7	10.9047	10905.2	10.9052		175.2	10905.5	10.9055	10904.6	10.9046
877	175.4	10908.5	10.9085	10908	10.908		175.4	10905	10.905	10907.2	10.9072		175.4	10906.7	10.9067	10905.8	10.9058		175.4	10903.7	10.9037	10904.6	10.9046
878	175.6	10908.8	10.9088	10910.9	10.9109		175.6	10907.3	10.9073	10908.3	10.9083		175.6	10907.4	10.9074	10906.9	10.9069		175.6	10903.4	10.9034	10904.6	10.9046
879	175.8	10905.3	10.9053	10903.7	10.9037		175.8	10910.9	10.9109	10908.7	10.9087		175.8	10909.2	10.9092	10906.5	10.9065		175.8	10906	10.906	10904.7	10.9047
880	176	10890.2	10.8902	10892.5	10.8925		176	10896.5	10.8965	10899	10.899		176	10903.9	10.9039	10905.6	10.9056		176	10904.4	10.9044	10904.7	10.9047
881	176.2	10898.2	10.8982	10902.5	10.9025		176.2	10901.8	10.9018	10905.2	10.9052		176.2	10906.2	10.9062	10907.7	10.9077		176.2	10902.2	10.9022	10904.7	10.9047
882	176.4	10931.7	10.9317	10927.4	10.9274		176.4	10912.2	10.9122	10912.4	10.9124		176.4	10911.2	10.9112	10909.8	10.9098		176.4	10907.6	10.9076	10904.6	10.9046
883	176.6	10924.2	10.9242	10923.8	10.9238		176.6	10921.8	10.9218	10916	10.916		176.6	10915.2	10.9152	10910.5	10.9105		176.6	10909.4	10.9094	10904.7	10.9047
884	176.8	10914.5	10.9145	10912.1	10.9121		176.8	10914.2	10.9142	10910.2	10.9102		176.8	10907.4	10.9074	10907.9	10.9079		176.8	10904.7	10.9047	10905.3	10.9053
885	177	10912.8	10.9128	10909.1	10.9091		177	10901.8	10.9018	10904.2	10.9042		177	10899.3	10.8993	10904.7	10.9047		177	10898.6	10.8986	10903.3	10.9033
886	177.2	10899.5	10.8995	10902.6	10.9026		177.2	10892.8	10.8928	10896.7	10.8967		177.2	10902.5	10.9025	10904	10.904		177.2	10905.1	10.9051	10904.7	10.9047
887	177.4	10881.6	10.8816	10887.4	10.8874		177.4	10898.3	10.8983	10898.8	10.8988		177.4	10903.1	10.9031	10903.5	10.9035		177.4	10905.7	10.9057	10904.3	10.9043
888	177.6	10906.2	10.9062	10905.2	10.9052		177.6	10904.6	10.9046	10903.7	10.9037		177.6	10905.4	10.9054	10903.8	10.9038		177.6	10903.4	10.9034	10904	10.904
889	177.8	10904.8	10.9048	10902.6	10.9026		177.8	10902.3	10.9023	10902.7	10.9027		177.8	10904.2	10.9042	10903.9	10.9039		177.8	10902.3	10.9023	10903.8	10.9038
890	178	10897	10.897	10900.2	10.9002		178	10898	10.898	10900.2	10.9002		178	10903.8	10.9038	10903.9	10.9039		178	10904.9	10.9049	10903.7	10.9037
891	178.2	10899.7	10.8997	10901.4	10.9014		178.2	10902.8	10.9028	10903.1	10.9031		178.2	10904	10.904	10904.8	10.9048		178.2	10902.2	10.9022	10903.6	10.9036
892	178.4	10907.6	10.9076	10903.4	10.9034		178.4	10909.3	10.9093	10907.2	10.9072		178.4	10907.8	10.9078	10905.8	10.9058		178.4	10905.4	10.9054	10903.4	10.9034
893	178.6	10902.3	10.9023	10902	10.902		178.6	10908.6	10.9086	10905.4	10.9054		178.6	10908.3	10.9083	10904.7	10.9047		178.6	10903.1	10.9031	10903.2	10.9032
894	178.8	10904.8	10.9048	10899.5	10.8995		178.8	10902.2	10.9022	10901.8	10.9018		178.8	10903.8	10.9038	10903	10.903		178.8	10903.8	10.9038	10903	10.903
895	179	10893.8	10.8938	10896.4	10.8964		179	10902.5	10.9025	10901.4	10.9014		179	10898.6	10.8986	10902.3	10.9023		179	10899.6	10.8996	10902.8	10.9028
896	179.2	10889.9	10.8899	10892.9	10.8929		179.2	10897	10.897	10901.9	10.9019		179.2	10899.6	10.8996	10902	10.902		179.2	10899.9	10.8999	10902.6	10.9026
897	179.4	10890.7	10.8907	10890.1	10.8901		179.4	10900.3	10.9003	10899.8	10.8998		179.4	10898.1	10.8981	10900.4	10.9004		179.4	10899.2	10.8992	10902.3	10.9023
898	179.6	10892.7	10.8927	10894	10.894		179.6	10895.2	10.8952	10896.6	10.8966		179.6	10896.8	10.8968	10898.7	10.8987		179.6	10901.7	10.9017	10902.1	10.9021
899	179.8	10874.6	10.8746	10878.2	10.8782		179.8	10899	10.899	10901.4	10.9014		179.8	10902.2	10.9022	10901	10.901		179.8	10900.5	10.9005	10902.1	10.9021
900	180	10911.4	10.9114	10908.4	10.9084		180	10910.5	10.9105	10908.1	10.9081		180	10906	10.906	10904.5	10.9045		180	10903.5	10.9035	10902.2	10.9022
901	180.2	10910.5	10.9105	10907.9	10.9079		180.2	10912.4	10.9124	10908.4	10.9084		180.2	10908.9	10.9089	10904.8	10.9048		180.2	10907.1	10.9071	10902.3	10.9023
902	180.4	10905.7	10.9057	10906	10.906		180.4	10904.3	10.9043	10906.1	10.9061		180.4	10904.1	10.9041	10904	10.904		180.4	10901	10.901	10902.3	10.9023
903	180.6	10905.3	10.9053	10906.4	10.9064		180.6	10906.7	10.9067	10905.9	10.9059		180.6	10903.8	10.9038	10904	10.904		180.6	10906.2	10.9062	10902.6	10.9026
904	180.8	10912.9	10.9129	10908.1	10.9081		180.8	10910.4	10.9104	10907.5	10.9075		180.8	10906.8	10.9068	10905	10.905		180.8	10905.1	10.9051	10904.2	10.9042
905	181	10896.5	10.8965	10899.3	10.8993		181	10894.7	10.8947	10896.9	10.8969		181	10897.4	10.8974	10900	10.9		181	10896.2	10.8962	10899.2	10.8992
906	181.2	10902.2	10.9022	10903.9	10.9039		181.2	10906	10.906	10903.5	10.9035		181.2	10904.9	10.9049	10902.1	10.9021		181.2	10905.8	10.9058	10903.1	10.9031
907	181.4	10886.8	10.8868	10891.6	10.8916		181.4	10891.7	10.8917	10896.1	10.8961		181.4	10897.7	10.8977	10901.3	10.9013		181.4	10900.3	10.9003	10902.6	10.9026
908	181.6	10906.7	10.9067	10902.4	10.9024		181.6	10899	10.899	10901.8	10.9018		181.6	10902.4	10.9024	10902.3	10.9023		181.6	10905.3	10.9053	10902.5	10.9025
909	181.8	10899.4	10.8994	10900.9	10.9009		181.8	10903	10.903	10902.5	10.9025		181.8	10899.4	10.8994	10903.3	10.9033		181.8	10900.8	10.9008	10902.9	10.9029
910	182	10900.3	10.9003	10900.3	10.9003		182	10904.2	10.9042	10904.1	10.9041		182	10905	10.905	10904.3	10.9043		182	10905.3	10.9053	10903.4	10.9034
911	182.2	10901.4	10.9014	10901.5	10.9015		182.2	10907.3	10.9073	10904.2	10.9042		182.2	10908	10.908	10904.3	10.9043		182.2	10906.5	10.9065	10903.5	10.9035
912	182.4	10909.2	10.9092	10903.6	10.9036		182.4	10905.9	10.9059	10904	10.904		182.4	10906.9	10.9069	10904	10.904		182.4	10903.9	10.9039	10903.4	10.9034
913	182.6	10901.9	10.9019	10902.3	10.9023		182.6	10903.5	10.9035	10903.5	10.9035		182.6	10903.2	10.9032	10902.8	10.9028		182.6	10904.2	10.9042	10903.4	10.9034
914	182.8	10898.5	10.8985	10898.1	10.8981		182.8	10900.8	10.9008	10902.5	10.9025		182.8	10898.5	10.8985	10901.3	10.9013		182.8	10901.5	10.9015	10903.4	10.9034
915	183	10908.1	10.9081	10905.5	10.9055		183	10905.4	10.9054	10904.3	10.9043		183	10902	10.902	10901.2	10.9012		183	10902.4	10.9024	10903.2	10.9032
916	183.2	10892.4	10.8924	10894.8	10.8948		183.2	10895.5	10.8955	10901.2	10.9012		183.2	10897.6	10.8976	10901.6	10.9016		183.2	10899.3	10.8993	10903	10.903
917	183.4	10889.7	10.8897	10895.6	10.8956		183.4	10904	10.904	10903	10.903		183.4	10899.7	10.8997	10901.6	10.9016		183.4	10900.2	10.9002	10903	10.903
918	183.6	10890	10.89	10894.1	10.8941		183.6	10903.4	10.9034	10905.2	10.9052		183.6	10902.6	10.9026	10901.5	10.9015		183.6	10903.2	10.9032	10902.9	10.9029
919	183.8	10910.4	10.9104	10907.6	10.9076		183.8	10909.7	10.9097	10905.2	10.9052		183.8	10904.3	10.9043	10902.6	10.9026		183.8	10905.8	10.9058	10903.4	10.9034
920	184	10911.8	10.9118	10908.9	10.9089		184	10908.2	10.9082	10904.4	10.9044		184	10909.6	10.9096	10904	10.904		184	10907.1	10.9071	10904.1	10.9041
921	184.2	10903.8	10.9038	10904.7	10.9047		184.2	10902.8	10.9028	10903.4	10.9034		184.2	10902.7	10.9027	10903.2	10.9032		184.2	10904.8	10.9048	10903.6	10.9036
922	184.4	10899.4	10.8994	10897.6	10.8976		184.4	10899.9	10.8999	10902.3	10.9023		184.4	10899.5	10.8995	10901.8	10.9018		184.4	10900.1	10.9001	10902.7	10.9027
923	184.6	10925.8	10.9258	10921.5	10.9215		184.6	10902.6	10.9026	10902	10.902		184.6	10904.6	10.9046	10902.7	10.9027		184.6	10901.6	10.9016	10902.7	10.9027
924	184.8	10898.2	10.8982	10899.6	10.8996		184.8	10898.2	10.8982	10901.9	10.9019		184.8	10901.1	10.9011	10903	10.903		184.8	10902.3	10.9023	10903	10.903
925	185	10897.6	10.8976	10902.6	10.9026		185	10905.9	10.9059	10903.5	10.9035		185	10902.4	10.9024	10903.3	10.9033		185	10904.9	10.9049	10903	10.903
926	185.2	10898.5	10.8985	10902.3	10.9023		185.2	10899.7	10.8997	10901.8	10.9018		185.2	10899.8	10.8998	10903.7	10.9037		185.2	10900.6	10.9006	10902.9	10.9029
927	185.4	10913.6	10.9136	10910.6	10.9106		185.4	10907.7	10.9077	10904.1	10.9041		185.4	10905.8	10.9058	10904.5	10.9045		185.4	10905.8	10.9058	10903.4	10.9034
928	185.6	10906.7	10.9067	10904.9	10.9049		185.6	10905.8	10.9058	10904.6	10.9046		185.6	10906.3	10.9063	10905.5	10.9055		185.6	10905.2	10.9052	10903.9	10.9039
929	185.8	10908.9	10.9089	10907.7	10.9077		185.8	10902.5	10.9025	10905.6	10.9056		185.8	10908.2	10.9082	10906.8	10.9068		185.8	10904	10.904	10904.9	10.9049
930	186	10912.2	10.9122	10910.2	10.9102		186	10907.4	10.9074	10907.3	10.9073		186	10907.6	10.9076	10907.5	10.9075		186	10905.9	10.9059	10905.7	10.9057
931	186.2	10909.5	10.9095	10906.7	10.9067		186.2	10910.7	10.9107	10906.8	10.9068		186.2	10911.3	10.9113	10907.8	10.9078		186.2	10907.2	10.9072	10904.7	10.9047
932	186.4	10896.2	10.8962	10900.8	10.9008		186.4	10900.4	10.9004	10902.5	10.9025		186.4	10901.6	10.9016	10905	10.905		186.4	10902.2	10.9022	10903.3	10.9033
933	186.6	10904.8	10.9048	10903.3	10.9033		186.6	10903.6	10.9036	10901.3	10.9013		186.6	10904.2	10.9042	10903	10.903		186.6	10899.4	10.8994	10901.2	10.9012
934	186.8	10894.6	10.8946	10896.5	10.8965		186.8	10892.4	10.8924	10896.1	10.8961		186.8	10901.1	10.9011	10900.9	10.9009		186.8	10896.7	10.8967	10899.2	10.8992
935	187	10906	10.906	10903.8	10.9038		187	10900.2	10.9002	10899.2	10.8992		187	10899.1	10.8991	10900.6	10.9006		187	10900.2	10.9002	10899.5	10.8995
936	187.2	10891.9	10.8919	10893.9	10.8939		187.2	10892.1	10.8921	10894.8	10.8948		187.2	10899.5	10.8995	10900.9	10.9009		187.2	10899.8	10.8998	10900.6	10.9006
937	187.4	10875.5	10.8755	10881.3	10.8813		187.4	10894.5	10.8945	10897.5	10.8975		187.4	10899.3	10.8993	10902.3	10.9023		187.4	10901.1	10.9011	10902.2	10.9022
938	187.6	10888.4	10.8884	10890.6	10.8906		187.6	10920.7	10.9207	10913.4	10.9134		187.6	10906.5	10.9065	10903.9	10.9039		187.6	10903.4	10.9034	10903.8	10.9038
939	187.8	10909.9	10.9099	10905.5	10.9055		187.8	10904.9	10.9049	10904.8	10.9048		187.8	10904.8	10.9048	10903.9	10.9039		187.8	10905.3	10.9053	10904	10.904
940	188	10912.7	10.9127	10909.2	10.9092		188	10903.3	10.9033	10902	10.902		188	10905.5	10.9055	10903.3	10.9033		188	10905.2	10.9052	10903.6	10.9036
941	188.2	10893.7	10.8937	10895.2	10.8952		188.2	10892.6	10.8926	10897.2	10.8972		188.2	10904	10.904	10902.8	10.9028		188.2	10907.9	10.9079	10903	10.903
942	188.4	10901.8	10.9018	10899.7	10.8997		188.4	10900.3	10.9003	10899.9	10.8999		188.4	10901.7	10.9017	10902.2	10.9022		188.4	10900.3	10.9003	10902.4	10.9024
943	188.6	10892.2	10.8922	10893.9	10.8939		188.6	10891.9	10.8919	10895.2	10.8952		188.6	10900.3	10.9003	10902.1	10.9021		188.6	10903.7	10.9037	10902.2	10.9022
944	188.8	10924	10.924	10918.5	10.9185		188.8	10915.7	10.9157	10911.4	10.9114		188.8	10903.7	10.9037	10902.7	10.9027		188.8	10899.1	10.8991	10902	10.902
945	189	10900.5	10.9005	10903.2	10.9032		189	10895.5	10.8955	10898.4	10.8984		189	10896.7	10.8967	10900.6	10.9006		189	10899.5	10.8995	10901.9	10.9019
946	189.2	10890.1	10.8901	10891.8	10.8918		189.2	10898.3	10.8983	10899.6	10.8996		189.2	10904.1	10.9041	10902.6	10.9026		189.2	10900.6	10.9006	10901.8	10.9018
947	189.4	10891.6	10.8916	10896.4	10.8964		189.4	10897.5	10.8975	10898.9	10.8989		189.4	10898.8	10.8988	10901.7	10.9017		189.4	10901.3	10.9013	10901.6	10.9016
948	189.6	10918.2	10.9182	10913.8	10.9138		189.6	10904.1	10.9041	10900.7	10.9007		189.6	10904.4	10.9044	10902	10.902		189.6	10901.1	10.9011	10901.4	10.9014
949	189.8	10898.4	10.8984	10899.4	10.8994		189.8	10901.8	10.9018	10901.4	10.9014		189.8	10902.2	10.9022	10901.2	10.9012		189.8	10905.3	10.9053	10901.6	10.9016
950	190	10908.3	10.9083	10907	10.907		190	10901.1	10.9011	10902	10.902		190	10900.6	10.9006	10900.5	10.9005		190	10899.6	10.8996	10900.7	10.9007
951	190.2	10908.4	10.9084	10906.6	10.9066		190.2	10906.6	10.9066	10903.8	10.9038		190.2	10902.4	10.9024	10901.7	10.9017		190.2	10900.3	10.9003	10901.5	10.9015
952	190.4	10908.7	10.9087	10907.5	10.9075		190.4	10905.4	10.9054	10904.9	10.9049		190.4	10902.9	10.9029	10902	10.902		190.4	10903.5	10.9035	10902.4	10.9024
953	190.6	10905.4	10.9054	10909.2	10.9092		190.6	10908.7	10.9087	10905.4	10.9054		190.6	10909.3	10.9093	10905.5	10.9055		190.6	10907	10.907	10902.5	10.9025
954	190.8	10915	10.915	10915	10.915		190.8	10899.5	10.8995	10902	10.902		190.8	10898	10.898	10899.5	10.8995		190.8	10901	10.901	10901.6	10.9016
955	191	10897.1	10.8971	10900.7	10.9007		191	10890.9	10.8909	10896	10.896		191	10892.6	10.8926	10898.1	10.8981		191	10896	10.896	10900.9	10.9009
956	191.2	10919.5	10.9195	10917	10.917		191.2	10905.4	10.9054	10904.1	10.9041		191.2	10900	10.9	10901.1	10.9011		191.2	10902.7	10.9027	10901.9	10.9019
957	191.4	10912.4	10.9124	10909.8	10.9098		191.4	10909.7	10.9097	10905.6	10.9056		191.4	10906.7	10.9067	10903.4	10.9034		191.4	10901.2	10.9012	10901.9	10.9019
958	191.6	10899.6	10.8996	10901.4	10.9014		191.6	10895.9	10.8959	10899.8	10.8998		191.6	10900.7	10.9007	10902.7	10.9027		191.6	10901.1	10.9011	10901.9	10.9019
959	191.8	10903.1	10.9031	10902.4	10.9024		191.8	10901.3	10.9013	10900	10.9		191.8	10905.1	10.9051	10902.7	10.9027		191.8	10906	10.906	10901.9	10.9019
960	192	10909.7	10.9097	10906.3	10.9063		192	10903.5	10.9035	10901.1	10.9011		192	10905.3	10.9053	10902.3	10.9023		192	10902.7	10.9027	10902	10.902
961	192.2	10900.6	10.9006	10901.3	10.9013		192.2	10900.1	10.9001	10900.5	10.9005		192.2	10901.1	10.9011	10901.4	10.9014		192.2	10904.2	10.9042	10902	10.902
962	192.4	10892.2	10.8922	10894.9	10.8949		192.4	10896	10.896	10897.9	10.8979		192.4	10896.9	10.8969	10900.4	10.9004		192.4	10900.6	10.9006	10902	10.902
963	192.6	10893.6	10.8936	10894.6	10.8946		192.6	10905.6	10.9056	10904.5	10.9045		192.6	10901	10.901	10900.5	10.9005		192.6	10902.8	10.9028	10902.1	10.9021
964	192.8	10890.6	10.8906	10894.1	10.8941		192.8	10891	10.891	10897.3	10.8973		192.8	10897.3	10.8973	10900.9	10.9009		192.8	10898.2	10.8982	10902.2	10.9022
965	193	10908.1	10.9081	10904	10.904		193	10902.9	10.9029	10900.3	10.9003		193	10904.6	10.9046	10902	10.902		193	10903.2	10.9032	10902.3	10.9023
966	193.2	10907.2	10.9072	10902.6	10.9026		193.2	10909.8	10.9098	10904.3	10.9043		193.2	10907	10.907	10903.3	10.9033		193.2	10902	10.902	10902.5	10.9025
967	193.4	10896.6	10.8966	10898.4	10.8984		193.4	10900.5	10.9005	10901.4	10.9014		193.4	10901.6	10.9016	10902.6	10.9026		193.4	10901.2	10.9012	10902.5	10.9025
968	193.6	10900.1	10.9001	10902.3	10.9023		193.6	10896.4	10.8964	10898.8	10.8988		193.6	10899.2	10.8992	10901.3	10.9013		193.6	10899.8	10.8998	10902.4	10.9024
969	193.8	10903.3	10.9033	10902.7	10.9027		193.8	10904.4	10.9044	10902.9	10.9029		193.8	10902.6	10.9026	10902.4	10.9024		193.8	10900.8	10.9008	10902.6	10.9026
970	194	10903.4	10.9034	10905.5	10.9055		194	10901.2	10.9012	10902.6	10.9026		194	10902.9	10.9029	10904.1	10.9041		194	10903.6	10.9036	10902.9	10.9029
971	194.2	10895	10.895	10899	10.899		194.2	10899.4	10.8994	10903.4	10.9034		194.2	10904.4	10.9044	10904.5	10.9045		194.2	10904.6	10.9046	10903	10.903
972	194.4	10910.9	10.9109	10906.3	10.9063		194.4	10910.1	10.9101	10906.3	10.9063		194.4	10903.9	10.9039	10904.4	10.9044		194.4	10907.9	10.9079	10903.1	10.9031
973	194.6	10905	10.905	10905.7	10.9057		194.6	10898.7	10.8987	10900.6	10.9006		194.6	10902.7	10.9027	10905.1	10.9051		194.6	10903.7	10.9037	10903.2	10.9032
974	194.8	10911.5	10.9115	10907.7	10.9077		194.8	10908.9	10.9089	10906.7	10.9067		194.8	10912.3	10.9123	10906.7	10.9067		194.8	10906	10.906	10903.6	10.9036
975	195	10898.9	10.8989	10901	10.901		195	10902.1	10.9021	10904.1	10.9041		195	10902.4	10.9024	10903.2	10.9032		195	10900	10.9	10903.1	10.9031
976	195.2	10899.2	10.8992	10899.2	10.8992		195.2	10904.1	10.9041	10902	10.902		195.2	10905.2	10.9052	10905.5	10.9055		195.2	10905.4	10.9054	10904	10.904
977	195.4	10918.7	10.9187	10914.8	10.9148		195.4	10917.9	10.9179	10911.8	10.9118		195.4	10908.2	10.9082	10904.5	10.9045		195.4	10903.2	10.9032	10904.2	10.9042
978	195.6	10905.6	10.9056	10905.2	10.9052		195.6	10904.9	10.9049	10902.8	10.9028		195.6	10904.3	10.9043	10903.8	10.9038		195.6	10902.9	10.9029	10904.2	10.9042
979	195.8	10891	10.891	10894.2	10.8942		195.8	10897.5	10.8975	10901.4	10.9014		195.8	10900.6	10.9006	10903.6	10.9036		195.8	10904.5	10.9045	10904.7	10.9047
980	196	10912	10.912	10908.1	10.9081		196	10907.2	10.9072	10906.9	10.9069		196	10908.2	10.9082	10904.4	10.9044		196	10909.7	10.9097	10905.7	10.9057
981	196.2	10885.4	10.8854	10889.1	10.8891		196.2	10889.1	10.8891	10894.6	10.8946		196.2	10901.3	10.9013	10904	10.904		196.2	10898.7	10.8987	10902.6	10.9026
982	196.4	10891.6	10.8916	10894.9	10.8949		196.4	10899.1	10.8991	10901.3	10.9013		196.4	10898	10.898	10902.4	10.9024		196.4	10894.2	10.8942	10899.3	10.8993
983	196.6	10894.6	10.8946	10895.1	10.8951		196.6	10906	10.906	10904.6	10.9046		196.6	10908.6	10.9086	10907.4	10.9074		196.6	10904	10.904	10903.3	10.9033
984	196.8	10899.6	10.8996	10899.2	10.8992		196.8	10911.6	10.9116	10911.3	10.9113		196.8	10904.8	10.9048	10906.2	10.9062		196.8	10905.1	10.9051	10906.4	10.9064
985	197	10902.3	10.9023	10899.4	10.8994		197	10906.6	10.9066	10905.6	10.9056		197	10908.7	10.9087	10906.4	10.9064		197	10910.6	10.9106	10906.6	10.9066
986	197.2	10894.3	10.8943	10898	10.898		197.2	10889.5	10.8895	10895.2	10.8952		197.2	10897.8	10.8978	10903.1	10.9031		197.2	10900.5	10.9005	10902.6	10.9026
987	197.4	10909.4	10.9094	10905.8	10.9058		197.4	10908.4	10.9084	10906.4	10.9064		197.4	10909.4	10.9094	10907.6	10.9076		197.4	10909.4	10.9094	10905.7	10.9057
988	197.6	10911	10.911	10907.7	10.9077		197.6	10910.1	10.9101	10908.3	10.9083		197.6	10905	10.905	10905	10.905		197.6	10904.1	10.9041	10904.1	10.9041
989	197.8	10904.2	10.9042	10905.9	10.9059		197.8	10910	10.91	10908.1	10.9081		197.8	10908.7	10.9087	10906.4	10.9064		197.8	10905.1	10.9051	10904.5	10.9045
990	198	10906.1	10.9061	10903.7	10.9037		198	10910.6	10.9106	10905.4	10.9054		198	10912.6	10.9126	10908.2	10.9082		198	10908.6	10.9086	10904.6	10.9046
991	198.2	10890	10.89	10894.9	10.8949		198.2	10902.5	10.9025	10904.6	10.9046		198.2	10903.9	10.9039	10905.7	10.9057		198.2	10902.7	10.9027	10904.5	10.9045
992	198.4	10881.2	10.8812	10885.1	10.8851		198.4	10902.8	10.9028	10905.7	10.9057		198.4	10905.3	10.9053	10906.8	10.9068		198.4	10902.4	10.9024	10904.2	10.9042
993	198.6	10893	10.893	10892.9	10.8929		198.6	10907.9	10.9079	10905.5	10.9055		198.6	10910.1	10.9101	10906.7	10.9067		198.6	10906.7	10.9067	10904.2	10.9042
994	198.8	10914.4	10.9144	10910.5	10.9105		198.8	10907.7	10.9077	10905.7	10.9057		198.8	10906.3	10.9063	10905.5	10.9055		198.8	10905	10.905	10904.4	10.9044
995	199	10891.6	10.8916	10894	10.894		199	10899.5	10.8995	10903.6	10.9036		199	10903.2	10.9032	10904.7	10.9047		199	10898.4	10.8984	10902.9	10.9029
996	199.2	10887.5	10.8875	10889.4	10.8894		199.2	10897.7	10.8977	10900.8	10.9008		199.2	10900.8	10.9008	10903.8	10.9038		199.2	10903	10.903	10904.1	10.9041
997	199.4	10918.9	10.9189	10916.3	10.9163		199.4	10908.4	10.9084	10906.7	10.9067		199.4	10902.1	10.9021	10903.1	10.9031		199.4	10903	10.903	10903.6	10.9036
998	199.6	10894	10.894	10895.9	10.8959		199.6	10896.1	10.8961	10898.7	10.8987		199.6	10900.8	10.9008	10902.5	10.9025		199.6	10900	10.9	10903.1	10.9031
999	199.8	10915.7	10.9157	10911.2	10.9112		199.8	10910.6	10.9106	10906.4	10.9064		199.8	10904.6	10.9046	10903	10.903		199.8	10905.6	10.9056	10903.5	10.9035
1000	200	10907.2	10.9072	10907.1	10.9071		200	10904.8	10.9048	10904.3	10.9043		200	10904.2	10.9042	10903.6	10.9036		200	10906.5	10.9065	10904	10.904
1001	200.2	10930.3	10.9303	10925.5	10.9255		200.2	10908.6	10.9086	10904.2	10.9042		200.2	10907.5	10.9075	10902.5	10.9025		200.2	10904.1	10.9041	10903.7	10.9037
1002	200.4	10909.6	10.9096	10908.5	10.9085		200.4	10906.8	10.9068	10904.6	10.9046		200.4	10905.6	10.9056	10903	10.903		200.4	10904.6	10.9046	10903.3	10.9033
1003	200.6	10892.7	10.8927	10897.6	10.8976		200.6	10893.6	10.8936	10897.9	10.8979		200.6	10892	10.892	10895.9	10.8959		200.6	10900.6	10.9006	10903.1	10.9031
1004	200.8	10902.7	10.9027	10906.4	10.9064		200.8	10896.4	10.8964	10899.8	10.8998		200.8	10895.9	10.8959	10899.2	10.8992		200.8	10902.3	10.9023	10902.6	10.9026
1005	201	10909.9	10.9099	10908.2	10.9082		201	10908.8	10.9088	10908.3	10.9083		201	10907.6	10.9076	10906.1	10.9061		201	10908.2	10.9082	10904	10.904
1006	201.2	10903.4	10.9034	10905.6	10.9056		201.2	10893.7	10.8937	10898.8	10.8988		201.2	10897.4	10.8974	10899.6	10.8996		201.2	10903.6	10.9036	10902.7	10.9027
1007	201.4	10911.4	10.9114	10907.8	10.9078		201.4	10906.3	10.9063	10903.6	10.9036		201.4	10901.6	10.9016	10901.1	10.9011		201.4	10900.3	10.9003	10902.9	10.9029
1008	201.6	10904.6	10.9046	10903.7	10.9037		201.6	10908	10.908	10905	10.905		201.6	10902.7	10.9027	10902.4	10.9024		201.6	10904.8	10.9048	10902.9	10.9029
1009	201.8	10896.7	10.8967	10900.1	10.9001		201.8	10903.5	10.9035	10904.6	10.9046		201.8	10900.6	10.9006	10902.8	10.9028		201.8	10900.4	10.9004	10902.8	10.9028
1010	202	10900	10.9	10899.5	10.8995		202	10907.3	10.9073	10904.9	10.9049		202	10903.6	10.9036	10902.3	10.9023		202	10903	10.903	10902.7	10.9027
1011	202.2	10897.9	10.8979	10898.8	10.8988		202.2	10904.2	10.9042	10903.7	10.9037		202.2	10908.7	10.9087	10904.7	10.9047		202.2	10904.7	10.9047	10902.6	10.9026
1012	202.4	10899.6	10.8996	10898.8	10.8988		202.4	10899.5	10.8995	10902.2	10.9022		202.4	10900	10.9	10902.3	10.9023		202.4	10901.1	10.9011	10902.7	10.9027
1013	202.6	10895.4	10.8954	10899	10.899		202.6	10901.2	10.9012	10902.4	10.9024		202.6	10899.7	10.8997	10902.8	10.9028		202.6	10903.4	10.9034	10902.7	10.9027
1014	202.8	10900	10.9	10899.5	10.8995		202.8	10903.5	10.9035	10903	10.903		202.8	10905.8	10.9058	10903.4	10.9034		202.8	10904.5	10.9045	10902.8	10.9028
1015	203	10903.5	10.9035	10899.7	10.8997		203	10902.8	10.9028	10903.2	10.9032		203	10902.4	10.9024	10903.5	10.9035		203	10901	10.901	10902.9	10.9029
1016	203.2	10901.7	10.9017	10899.6	10.8996		203.2	10905.7	10.9057	10903.4	10.9034		203.2	10905.7	10.9057	10903.4	10.9034		203.2	10902.8	10.9028	10903	10.903
1017	203.4	10900.9	10.9009	10898.3	10.8983		203.4	10903.3	10.9033	10901.7	10.9017		203.4	10904	10.904	10903.4	10.9034		203.4	10904.3	10.9043	10903.1	10.9031
1018	203.6	10898.4	10.8984	10897.7	10.8977		203.6	10899	10.899	10899.9	10.8999		203.6	10902.3	10.9023	10903.4	10.9034		203.6	10902.5	10.9025	10903.2	10.9032
1019	203.8	10890	10.89	10894	10.894		203.8	10894.1	10.8941	10899	10.899		203.8	10901.2	10.9012	10903.2	10.9032		203.8	10899	10.899	10903.2	10.9032
1020	204	10902.5	10.9025	10900.3	10.9003		204	10905.8	10.9058	10903.2	10.9032		204	10901.4	10.9014	10903	10.903		204	10902.7	10.9027	10903.2	10.9032
1021	204.2	10891.8	10.8918	10896.1	10.8961		204.2	10898.1	10.8981	10900.8	10.9008		204.2	10905.3	10.9053	10902.7	10.9027		204.2	10901.3	10.9013	10903.4	10.9034
1022	204.4	10894.5	10.8945	10897.6	10.8976		204.4	10904	10.904	10904.7	10.9047		204.4	10902.8	10.9028	10902	10.902		204.4	10908.7	10.9087	10903.7	10.9037
1023	204.6	10905.3	10.9053	10903	10.903		204.6	10909.4	10.9094	10904.7	10.9047		204.6	10904.7	10.9047	10902.4	10.9024		204.6	10901.7	10.9017	10903	10.903
1024	204.8	10908.1	10.9081	10906.8	10.9068		204.8	10913	10.913	10909.1	10.9091		204.8	10905.4	10.9054	10905.5	10.9055		204.8	10903	10.903	10902.1	10.9021
1025	205	10897.3	10.8973	10899.2	10.8992		205	10889.5	10.8895	10891.5	10.8915		205	10893.9	10.8939	10896.8	10.8968		205	10900	10.9	10902.8	10.9028
1026	205.2	10914.1	10.9141	10911.8	10.9118		205.2	10898.6	10.8986	10899.8	10.8998		205.2	10906.3	10.9063	10903.6	10.9036		205.2	10905.1	10.9051	10903.8	10.9038
1027	205.4	10915.6	10.9156	10911.3	10.9113		205.4	10908.6	10.9086	10906	10.906		205.4	10910	10.91	10905.6	10.9056		205.4	10907.1	10.9071	10903.6	10.9036
1028	205.6	10896.2	10.8962	10900.6	10.9006		205.6	10898.9	10.8989	10899.3	10.8993		205.6	10895	10.895	10899.1	10.8991		205.6	10898.8	10.8988	10901.6	10.9016
1029	205.8	10897.6	10.8976	10897.1	10.8971		205.8	10895.8	10.8958	10900.7	10.9007		205.8	10897	10.897	10899.3	10.8993		205.8	10898	10.898	10902.7	10.9027
1030	206	10892.5	10.8925	10894.1	10.8941		206	10897.7	10.8977	10900.5	10.9005		206	10895.4	10.8954	10900	10.9		206	10903	10.903	10904.3	10.9043
1031	206.2	10896.7	10.8967	10895.1	10.8951		206.2	10911.6	10.9116	10908.7	10.9087		206.2	10903.4	10.9034	10902.6	10.9026		206.2	10907.8	10.9078	10904.8	10.9048
1032	206.4	10898.6	10.8986	10900.2	10.9002		206.4	10908	10.908	10906.4	10.9064		206.4	10908.7	10.9087	10905.7	10.9057		206.4	10904.3	10.9043	10905.1	10.9051
1033	206.6	10891.4	10.8914	10894.6	10.8946		206.6	10903	10.903	10904.6	10.9046		206.6	10906.9	10.9069	10907.3	10.9073		206.6	10904.3	10.9043	10905.4	10.9054
1034	206.8	10913.4	10.9134	10910.1	10.9101		206.8	10913.3	10.9133	10911.1	10.9111		206.8	10909.4	10.9094	10907.7	10.9077		206.8	10905.3	10.9053	10905.2	10.9052
1035	207	10914.6	10.9146	10908.9	10.9089		207	10915.3	10.9153	10910.9	10.9109		207	10912.7	10.9127	10908.5	10.9085		207	10912.9	10.9129	10906.7	10.9067
1036	207.2	10903.5	10.9035	10904	10.904		207.2	10903.4	10.9034	10905.4	10.9054		207.2	10905.2	10.9052	10906.8	10.9068		207.2	10910	10.91	10906.1	10.9061
1037	207.4	10896.4	10.8964	10902.3	10.9023		207.4	10901.2	10.9012	10905.2	10.9052		207.4	10900	10.9	10904.8	10.9048		207.4	10904.6	10.9046	10904.7	10.9047
1038	207.6	10895.9	10.8959	10899.3	10.8993		207.6	10901.3	10.9013	10904.8	10.9048		207.6	10897.9	10.8979	10901.7	10.9017		207.6	10898.7	10.8987	10902.8	10.9028
1039	207.8	10910.1	10.9101	10907.3	10.9073		207.8	10911.1	10.9111	10908.4	10.9084		207.8	10909	10.909	10906	10.906		207.8	10903.5	10.9035	10903.1	10.9031
1040	208	10909.3	10.9093	10907.2	10.9072		208	10905.7	10.9057	10904.5	10.9045		208	10907.9	10.9079	10905	10.905		208	10903.9	10.9039	10904	10.904
1041	208.2	10901	10.901	10902.2	10.9022		208.2	10904.5	10.9045	10905.1	10.9051		208.2	10904.9	10.9049	10905.9	10.9059		208.2	10908.4	10.9084	10904	10.904
1042	208.4	10920.5	10.9205	10916.5	10.9165		208.4	10909	10.909	10905.6	10.9056		208.4	10906.4	10.9064	10905.9	10.9059		208.4	10903.8	10.9038	10903.7	10.9037
1043	208.6	10909.5	10.9095	10909.2	10.9092		208.6	10905.9	10.9059	10905	10.905		208.6	10909	10.909	10905.3	10.9053		208.6	10905.5	10.9055	10903.1	10.9031
1044	208.8	10896.8	10.8968	10899	10.899		208.8	10901.3	10.9013	10904.1	10.9041		208.8	10901.6	10.9016	10904	10.904		208.8	10899.5	10.8995	10902.4	10.9024
1045	209	10898.8	10.8988	10900	10.9		209	10903.9	10.9039	10904.1	10.9041		209	10902.2	10.9022	10902.8	10.9028		209	10900.3	10.9003	10901.3	10.9013
1046	209.2	10906	10.906	10903.7	10.9037		209.2	10901.5	10.9015	10903.1	10.9031		209.2	10903.5	10.9035	10901.7	10.9017		209.2	10900.3	10.9003	10900.2	10.9002
1047	209.4	10897.9	10.8979	10900.4	10.9004		209.4	10908.8	10.9088	10906.2	10.9062		209.4	10898	10.898	10901.1	10.9011		209.4	10897.4	10.8974	10900.7	10.9007
1048	209.6	10899.3	10.8993	10899	10.899		209.6	10900.7	10.9007	10902.2	10.9022		209.6	10900.8	10.9008	10901.1	10.9011		209.6	10901.8	10.9018	10901.7	10.9017
1049	209.8	10886.1	10.8861	10889.8	10.8898		209.8	10896.3	10.8963	10900.6	10.9006		209.8	10899.9	10.8999	10902.7	10.9027		209.8	10902.2	10.9022	10903.1	10.9031
1050	210	10908.3	10.9083	10907.1	10.9071		210	10902.5	10.9025	10902.1	10.9021		210	10902.8	10.9028	10903	10.903		210	10903.2	10.9032	10904.5	10.9045
1051	210.2	10909.7	10.9097	10905.6	10.9056		210.2	10918.5	10.9185	10912.4	10.9124		210.2	10915.4	10.9154	10909.7	10.9097		210.2	10907.8	10.9078	10904.4	10.9044
1052	210.4	10909.7	10.9097	10904.7	10.9047		210.4	10914.8	10.9148	10910.5	10.9105		210.4	10909.9	10.9099	10905.8	10.9058		210.4	10905.4	10.9054	10903.8	10.9038
1053	210.6	10894.1	10.8941	10897.3	10.8973		210.6	10895.3	10.8953	10898.3	10.8983		210.6	10900	10.9	10902.7	10.9027		210.6	10900.1	10.9001	10902.9	10.9029
1054	210.8	10883.3	10.8833	10888.6	10.8886		210.8	10898.4	10.8984	10901.5	10.9015		210.8	10892	10.892	10897.1	10.8971		210.8	10898.2	10.8982	10902	10.902
1055	211	10902.8	10.9028	10901.9	10.9019		211	10900	10.9	10901.7	10.9017		211	10904.1	10.9041	10903.2	10.9032		211	10902.2	10.9022	10902.1	10.9021
1056	211.2	10910	10.91	10908.4	10.9084		211.2	10906.6	10.9066	10904.1	10.9041		211.2	10904.2	10.9042	10904.5	10.9045		211.2	10902.1	10.9021	10902.5	10.9025
1057	211.4	10902.9	10.9029	10905.8	10.9058		211.4	10901.1	10.9011	10903.8	10.9038		211.4	10903.6	10.9036	10903.8	10.9038		211.4	10903	10.903	10903.1	10.9031
1058	211.6	10904.6	10.9046	10904.4	10.9044		211.6	10900.4	10.9004	10903	10.903		211.6	10899.8	10.8998	10901.5	10.9015		211.6	10902.9	10.9029	10903.6	10.9036
1059	211.8	10906.1	10.9061	10904.6	10.9046		211.8	10905.4	10.9054	10903.4	10.9034		211.8	10903	10.903	10902.3	10.9023		211.8	10904	10.904	10903.7	10.9037
1060	212	10900.6	10.9006	10905.4	10.9054		212	10902.5	10.9025	10904	10.904		212	10904.4	10.9044	10903.9	10.9039		212	10905.6	10.9056	10903.7	10.9037
1061	212.2	10909.3	10.9093	10906.3	10.9063		212.2	10907.1	10.9071	10904.3	10.9043		212.2	10902.5	10.9025	10904.9	10.9049		212.2	10904	10.904	10903.5	10.9035
1062	212.4	10905.6	10.9056	10904.1	10.9041		212.4	10905.7	10.9057	10904.4	10.9044		212.4	10906.6	10.9066	10905.7	10.9057		212.4	10905.4	10.9054	10903.4	10.9034
1063	212.6	10912.8	10.9128	10907.6	10.9076		212.6	10906.4	10.9064	10903.9	10.9039		212.6	10909.6	10.9096	10906	10.906		212.6	10907.7	10.9077	10903.4	10.9034
1064	212.8	10893	10.893	10895.4	10.8954		212.8	10902.5	10.9025	10903.3	10.9033		212.8	10910.9	10.9109	10906.5	10.9065		212.8	10903.6	10.9036	10903.5	10.9035
1065	213	10897.7	10.8977	10897.8	10.8978		213	10903.1	10.9031	10902.5	10.9025		213	10903.1	10.9031	10904.5	10.9045		213	10901.1	10.9011	10903.4	10.9034
1066	213.2	10905.4	10.9054	10903.3	10.9033		213.2	10900.5	10.9005	10901	10.901		213.2	10904.8	10.9048	10905	10.905		213.2	10902.4	10.9024	10902.4	10.9024
1067	213.4	10894.1	10.8941	10896	10.896		213.4	10906.6	10.9066	10902.9	10.9029		213.4	10909.1	10.9091	10906.2	10.9062		213.4	10908.4	10.9084	10905	10.905
1068	213.6	10904.7	10.9047	10901.2	10.9012		213.6	10899.2	10.8992	10900.4	10.9004		213.6	10900.4	10.9004	10902.8	10.9028		213.6	10900.9	10.9009	10902.4	10.9024
1069	213.8	10895.6	10.8956	10898.7	10.8987		213.8	10895.6	10.8956	10899	10.899		213.8	10898.1	10.8981	10900.7	10.9007		213.8	10898.1	10.8981	10902.5	10.9025
1070	214	10895	10.895	10896.7	10.8967		214	10896.1	10.8961	10897.6	10.8976		214	10895.1	10.8951	10898.4	10.8984		214	10899.6	10.8996	10902.4	10.9024
1071	214.2	10896.3	10.8963	10901.1	10.9011		214.2	10895.8	10.8958	10900.2	10.9002		214.2	10899.4	10.8994	10900.8	10.9008		214.2	10903.2	10.9032	10902.5	10.9025
1072	214.4	10913.6	10.9136	10909.8	10.9098		214.4	10910.1	10.9101	10906.5	10.9065		214.4	10906.1	10.9061	10904.6	10.9046		214.4	10902.5	10.9025	10902.6	10.9026
1073	214.6	10907.4	10.9074	10909.5	10.9095		214.6	10906.1	10.9061	10907.6	10.9076		214.6	10908.6	10.9086	10906.2	10.9062		214.6	10900.6	10.9006	10902.8	10.9028
1074	214.8	10915.5	10.9155	10913.6	10.9136		214.8	10911.4	10.9114	10908.1	10.9081		214.8	10908.8	10.9088	10907.1	10.9071		214.8	10903.3	10.9033	10903.1	10.9031
1075	215	10909.5	10.9095	10912.3	10.9123		215	10905.3	10.9053	10908	10.908		215	10906.5	10.9065	10907	10.907		215	10904.5	10.9045	10903.1	10.9031
1076	215.2	10908	10.908	10907.2	10.9072		215.2	10905.2	10.9052	10907.9	10.9079		215.2	10905.3	10.9053	10906	10.906		215.2	10903.1	10.9031	10903.1	10.9031
1077	215.4	10920.8	10.9208	10916.4	10.9164		215.4	10910.5	10.9105	10908	10.908		215.4	10908.4	10.9084	10906	10.906		215.4	10907.1	10.9071	10902.9	10.9029
1078	215.6	10903.5	10.9035	10905.5	10.9055		215.6	10900.8	10.9008	10902.1	10.9021		215.6	10899.7	10.8997	10903.8	10.9038		215.6	10900.9	10.9009	10902.6	10.9026
1079	215.8	10906.5	10.9065	10903.8	10.9038		215.8	10918.5	10.9185	10913.5	10.9135		215.8	10903.4	10.9034	10902.8	10.9028		215.8	10907.2	10.9072	10903.3	10.9033
1080	216	10899.9	10.8999	10901.2	10.9012		216	10902.3	10.9023	10901.6	10.9016		216	10900.2	10.9002	10901.4	10.9014		216	10900.9	10.9009	10901.9	10.9019
1081	216.2	10895.4	10.8954	10896.6	10.8966		216.2	10907	10.907	10903.6	10.9036		216.2	10902.8	10.9028	10900.4	10.9004		216.2	10905.5	10.9055	10903.5	10.9035
1082	216.4	10891.2	10.8912	10892.1	10.8921		216.4	10895.8	10.8958	10899.3	10.8993		216.4	10898.8	10.8988	10901.2	10.9012		216.4	10897.9	10.8979	10902	10.902
1083	216.6	10896.7	10.8967	10894.6	10.8946		216.6	10895.5	10.8955	10899.5	10.8995		216.6	10890.7	10.8907	10895.3	10.8953		216.6	10897.1	10.8971	10902.4	10.9024
1084	216.8	10886	10.886	10891.5	10.8915		216.8	10899.6	10.8996	10899.5	10.8995		216.8	10903.6	10.9036	10901	10.901		216.8	10905.5	10.9055	10903	10.903
1085	217	10908.9	10.9089	10907.8	10.9078		217	10906	10.906	10902.5	10.9025		217	10904	10.904	10900.5	10.9005		217	10904.4	10.9044	10902.8	10.9028
1086	217.2	10902.5	10.9025	10903.5	10.9035		217.2	10893.3	10.8933	10897.4	10.8974		217.2	10900.2	10.9002	10900.5	10.9005		217.2	10902.1	10.9021	10901.6	10.9016
1087	217.4	10911	10.911	10908.3	10.9083		217.4	10908.8	10.9088	10906.6	10.9066		217.4	10905.2	10.9052	10901.7	10.9017		217.4	10908.7	10.9087	10905.3	10.9053
1088	217.6	10910.9	10.9109	10909.1	10.9091		217.6	10902.2	10.9022	10902.3	10.9023		217.6	10900.6	10.9006	10902.1	10.9021		217.6	10897.9	10.8979	10901.7	10.9017
1089	217.8	10925	10.925	10919.3	10.9193		217.8	10910.7	10.9107	10908.5	10.9085		217.8	10903.9	10.9039	10904.9	10.9049		217.8	10905	10.905	10903.8	10.9038
1090	218	10915.6	10.9156	10916.8	10.9168		218	10915.8	10.9158	10914.6	10.9146		218	10910.9	10.9109	10908.3	10.9083		218	10909	10.909	10906.3	10.9063
1091	218.2	10909.8	10.9098	10908.9	10.9089		218.2	10911	10.911	10908.3	10.9083		218.2	10906.7	10.9067	10904.8	10.9048		218.2	10902.7	10.9027	10902.8	10.9028
1092	218.4	10897.6	10.8976	10899.3	10.8993		218.4	10899.4	10.8994	10900.1	10.9001		218.4	10898.7	10.8987	10899.4	10.8994		218.4	10897.3	10.8973	10897.7	10.8977
1093	218.6	10891.1	10.8911	10896.1	10.8961		218.6	10889.5	10.8895	10895.1	10.8951		218.6	10895.9	10.8959	10901.7	10.9017		218.6	10897.6	10.8976	10900.3	10.9003
1094	218.8	10906.8	10.9068	10907.1	10.9071		218.8	10903.6	10.9036	10906.1	10.9061		218.8	10903.2	10.9032	10905.7	10.9057		218.8	10903.7	10.9037	10904.9	10.9049
1095	219	10914.3	10.9143	10911.6	10.9116		219	10907.3	10.9073	10904.6	10.9046		219	10908.5	10.9085	10906.5	10.9065		219	10908.9	10.9089	10905.1	10.9051
1096	219.2	10903.8	10.9038	10906.8	10.9068		219.2	10902.3	10.9023	10901.9	10.9019		219.2	10907.8	10.9078	10906.7	10.9067		219.2	10903.9	10.9039	10903.8	10.9038
1097	219.4	10891.4	10.8914	10896.1	10.8961		219.4	10897.7	10.8977	10900.8	10.9008		219.4	10903.9	10.9039	10904.1	10.9041		219.4	10902.1	10.9021	10903.6	10.9036
1098	219.6	10912.3	10.9123	10907.2	10.9072		219.6	10906.7	10.9067	10902.9	10.9029		219.6	10902.2	10.9022	10901.1	10.9011		219.6	10903.7	10.9037	10903.4	10.9034
1099	219.8	10901.3	10.9013	10903.2	10.9032		219.8	10897.2	10.8972	10900.3	10.9003		219.8	10900.2	10.9002	10902	10.902		219.8	10900.3	10.9003	10903.5	10.9035
1100	220	10891.7	10.8917	10894.7	10.8947		220	10900.1	10.9001	10903.6	10.9036		220	10901.8	10.9018	10904	10.904		220	10902.4	10.9024	10903.6	10.9036
1101	220.2	10925.3	10.9253	10921.2	10.9212		220.2	10917.3	10.9173	10913.3	10.9133		220.2	10908.8	10.9088	10907.9	10.9079		220.2	10905.9	10.9059	10904	10.904
1102	220.4	10910.9	10.9109	10905.2	10.9052		220.4	10919.3	10.9193	10913.6	10.9136		220.4	10913.5	10.9135	10912	10.912		220.4	10906.3	10.9063	10904.4	10.9044
1103	220.6	10903.8	10.9038	10904.9	10.9049		220.6	10910	10.91	10911	10.911		220.6	10917	10.917	10911.6	10.9116		220.6	10905.1	10.9051	10904.1	10.9041
1104	220.8	10903.4	10.9034	10905.3	10.9053		220.8	10906.9	10.9069	10909	10.909		220.8	10909.3	10.9093	10909.8	10.9098		220.8	10903.6	10.9036	10903.8	10.9038
1105	221	10904.9	10.9049	10904.6	10.9046		221	10908.4	10.9084	10907.5	10.9075		221	10904.6	10.9046	10907.3	10.9073		221	10900.6	10.9006	10903.2	10.9032
1106	221.2	10902.4	10.9024	10904.2	10.9042		221.2	10904.6	10.9046	10907	10.907		221.2	10903.7	10.9037	10904.7	10.9047		221.2	10899.8	10.8998	10902.6	10.9026
1107	221.4	10900.4	10.9004	10904.7	10.9047		221.4	10901.9	10.9019	10906.2	10.9062		221.4	10900.3	10.9003	10904.4	10.9044		221.4	10901	10.901	10903.1	10.9031
1108	221.6	10904.2	10.9042	10903.4	10.9034		221.6	10912.1	10.9121	10907.6	10.9076		221.6	10909	10.909	10905.4	10.9054		221.6	10905	10.905	10903.8	10.9038
1109	221.8	10917.3	10.9173	10911.9	10.9119		221.8	10909.7	10.9097	10910	10.91		221.8	10905.9	10.9059	10906.8	10.9068		221.8	10903.9	10.9039	10904.8	10.9048
1110	222	10911	10.911	10910.2	10.9102		222	10916.4	10.9164	10912.9	10.9129		222	10912.2	10.9122	10908.8	10.9088		222	10910.2	10.9102	10906.3	10.9063
1111	222.2	10905	10.905	10905.4	10.9054		222.2	10906.5	10.9065	10906.6	10.9066		222.2	10908.1	10.9081	10907.2	10.9072		222.2	10903.7	10.9037	10905	10.905
1112	222.4	10900.2	10.9002	10899.7	10.8997		222.4	10899.5	10.8995	10899	10.899		222.4	10905.2	10.9052	10905	10.905		222.4	10910	10.91	10906.4	10.9064
1113	222.6	10890.2	10.8902	10893.1	10.8931		222.6	10892.6	10.8926	10896	10.896		222.6	10900.2	10.9002	10903.7	10.9037		222.6	10905.2	10.9052	10906.3	10.9063
1114	222.8	10901.5	10.9015	10899.2	10.8992		222.8	10908.3	10.9083	10905.7	10.9057		222.8	10908.8	10.9088	10905.5	10.9055		222.8	10908.1	10.9081	10906.2	10.9062
1115	223	10907.3	10.9073	10903.4	10.9034		223	10905.6	10.9056	10903.9	10.9039		223	10904.7	10.9047	10904.7	10.9047		223	10909.2	10.9092	10905.5	10.9055
1116	223.2	10887.5	10.8875	10893.2	10.8932		223.2	10898.5	10.8985	10901	10.901		223.2	10901.7	10.9017	10903.7	10.9037		223.2	10903.4	10.9034	10904.8	10.9048
1117	223.4	10897.3	10.8973	10896.7	10.8967		223.4	10900.5	10.9005	10900.5	10.9005		223.4	10905.1	10.9051	10903.3	10.9033		223.4	10903.9	10.9039	10903.6	10.9036
1118	223.6	10903.8	10.9038	10902.3	10.9023		223.6	10900.1	10.9001	10900.6	10.9006		223.6	10902.9	10.9029	10903.1	10.9031		223.6	10903.6	10.9036	10902.3	10.9023
1119	223.8	10893	10.893	10896.6	10.8966		223.8	10898.6	10.8986	10899.6	10.8996		223.8	10899.8	10.8998	10902.7	10.9027		223.8	10899.3	10.8993	10902.6	10.9026
1120	224	10897.7	10.8977	10897.3	10.8973		224	10896.8	10.8968	10898.7	10.8987		224	10900.5	10.9005	10902.2	10.9022		224	10901.7	10.9017	10903.3	10.9033
1121	224.2	10889.6	10.8896	10893.2	10.8932		224.2	10895.1	10.8951	10898	10.898		224.2	10900.4	10.9004	10902.7	10.9027		224.2	10904.7	10.9047	10904.6	10.9046
1122	224.4	10897.4	10.8974	10895.5	10.8955		224.4	10899.9	10.8999	10897.6	10.8976		224.4	10905.9	10.9059	10903.4	10.9034		224.4	10907.6	10.9076	10905.9	10.9059
1123	224.6	10904.8	10.9048	10901.1	10.9011		224.6	10901.8	10.9018	10900	10.9		224.6	10905	10.905	10903.5	10.9035		224.6	10906.4	10.9064	10905	10.905
1124	224.8	10907.8	10.9078	10906.7	10.9067		224.8	10903.3	10.9033	10901.9	10.9019		224.8	10904.7	10.9047	10902.9	10.9029		224.8	10902.1	10.9021	10903.2	10.9032
1125	225	10912.7	10.9127	10909.6	10.9096		225	10908.6	10.9086	10904.2	10.9042		225	10907.5	10.9075	10903.8	10.9038		225	10904.5	10.9045	10902.3	10.9023
1126	225.2	10887.9	10.8879	10892.4	10.8924		225.2	10894.8	10.8948	10895.9	10.8959		225.2	10896.7	10.8967	10899.8	10.8998		225.2	10895.8	10.8958	10899.4	10.8994
1127	225.4	10892.4	10.8924	10896.6	10.8966		225.4	10890.6	10.8906	10896.1	10.8961		225.4	10896.3	10.8963	10901.5	10.9015		225.4	10897.1	10.8971	10899.9	10.8999
1128	225.6	10908.1	10.9081	10904.5	10.9045		225.6	10903.2	10.9032	10902.8	10.9028		225.6	10907.5	10.9075	10904.4	10.9044		225.6	10902.8	10.9028	10901.1	10.9011
1129	225.8	10903.9	10.9039	10905.6	10.9056		225.8	10898	10.898	10901.9	10.9019		225.8	10902.1	10.9021	10904.3	10.9043		225.8	10900	10.9	10902.5	10.9025
1130	226	10913.6	10.9136	10913.7	10.9137		226	10908.8	10.9088	10906.9	10.9069		226	10909.2	10.9092	10908.3	10.9083		226	10904.1	10.9041	10903.9	10.9039
1131	226.2	10916.3	10.9163	10913.6	10.9136		226.2	10905.3	10.9053	10907	10.907		226.2	10907.5	10.9075	10907.9	10.9079		226.2	10904.6	10.9046	10904.1	10.9041
1132	226.4	10906.4	10.9064	10909.9	10.9099		226.4	10910	10.91	10907.1	10.9071		226.4	10909.1	10.9091	10906.9	10.9069		226.4	10906.7	10.9067	10904.1	10.9041
1133	226.6	10908.9	10.9089	10909.8	10.9098		226.6	10902.9	10.9029	10904.3	10.9043		226.6	10904.1	10.9041	10906.1	10.9061		226.6	10900.3	10.9003	10902.8	10.9028
1134	226.8	10914.4	10.9144	10910.9	10.9109		226.8	10910	10.91	10905.6	10.9056		226.8	10907.4	10.9074	10905	10.905		226.8	10904	10.904	10903.1	10.9031
1135	227	10906.5	10.9065	10907.2	10.9072		227	10904.3	10.9043	10903.8	10.9038		227	10903.2	10.9032	10903.9	10.9039		227	10904.9	10.9049	10902.6	10.9026
1136	227.2	10913.6	10.9136	10909.1	10.9091		227.2	10904.5	10.9045	10902.2	10.9022		227.2	10903.8	10.9038	10902.9	10.9029		227.2	10904.1	10.9041	10902.3	10.9023
1137	227.4	10907.1	10.9071	10908.6	10.9086		227.4	10897.2	10.8972	10899.8	10.8998		227.4	10902.2	10.9022	10901.7	10.9017		227.4	10904.2	10.9042	10902	10.902
1138	227.6	10907.6	10.9076	10908.5	10.9085		227.6	10897.7	10.8977	10897.4	10.8974		227.6	10904.2	10.9042	10900.6	10.9006		227.6	10901.1	10.9011	10901.8	10.9018
1139	227.8	10908.5	10.9085	10906.5	10.9065		227.8	10897.7	10.8977	10898.2	10.8982		227.8	10898.4	10.8984	10900.6	10.9006		227.8	10897.1	10.8971	10901.8	10.9018
1140	228	10901.4	10.9014	10903.4	10.9034		228	10901.9	10.9019	10899.9	10.8999		228	10901.5	10.9015	10901	10.901		228	10902.6	10.9026	10902	10.902
1141	228.2	10905.7	10.9057	10902.8	10.9028		228.2	10899.4	10.8994	10899.5	10.8995		228.2	10898.3	10.8983	10901.6	10.9016		228.2	10898.3	10.8983	10902.2	10.9022
1142	228.4	10901.1	10.9011	10901.2	10.9012		228.4	10899.2	10.8992	10900	10.9		228.4	10903.4	10.9034	10902.4	10.9024		228.4	10902.2	10.9022	10902.6	10.9026
1143	228.6	10890.5	10.8905	10895.7	10.8957		228.6	10891	10.891	10896.3	10.8963		228.6	10900.7	10.9007	10903.4	10.9034		228.6	10902.2	10.9022	10902.8	10.9028
1144	228.8	10902.7	10.9027	10904.5	10.9045		228.8	10903	10.903	10903.4	10.9034		228.8	10902.9	10.9029	10904.5	10.9045		228.8	10901.6	10.9016	10902	10.902
1145	229	10904.3	10.9043	10905.8	10.9058		229	10905.1	10.9051	10904.2	10.9042		229	10907.8	10.9078	10904.7	10.9047		229	10909.8	10.9098	10905.7	10.9057
1146	229.2	10908	10.908	10907.1	10.9071		229.2	10906.8	10.9068	10905.3	10.9053		229.2	10902.4	10.9024	10903.4	10.9034		229.2	10901.2	10.9012	10902.7	10.9027
1147	229.4	10908.4	10.9084	10909.3	10.9093		229.4	10903.7	10.9037	10905.1	10.9051		229.4	10907.6	10.9076	10906.6	10.9066		229.4	10906.9	10.9069	10904	10.904
1148	229.6	10917.7	10.9177	10911.7	10.9117		229.6	10917	10.917	10910.8	10.9108		229.6	10916.8	10.9168	10911.5	10.9115		229.6	10911.9	10.9119	10906.8	10.9068
1149	229.8	10907.5	10.9075	10908.1	10.9081		229.8	10905.8	10.9058	10906.7	10.9067		229.8	10903.9	10.9039	10905.2	10.9052		229.8	10899.4	10.8994	10900.2	10.9002
1150	230	10909.1	10.9091	10908.3	10.9083		230	10904.1	10.9041	10904	10.904		230	10903.8	10.9038	10904.8	10.9048		230	10904.8	10.9048	10903.9	10.9039
1151	230.2	10902.8	10.9028	10902.1	10.9021		230.2	10898.2	10.8982	10898.8	10.8988		230.2	10902.3	10.9023	10901.3	10.9013		230.2	10901.4	10.9014	10902.7	10.9027
1152	230.4	10886.9	10.8869	10892.1	10.8921		230.4	10887.2	10.8872	10892.6	10.8926		230.4	10892.1	10.8921	10898.2	10.8982		230.4	10899.4	10.8994	10902	10.902
1153	230.6	10908.1	10.9081	10905.2	10.9052		230.6	10898.3	10.8983	10897.8	10.8978		230.6	10897.8	10.8978	10898.9	10.8989		230.6	10898.3	10.8983	10902.4	10.9024
1154	230.8	10911.3	10.9113	10906.9	10.9069		230.8	10893	10.893	10896.3	10.8963		230.8	10899.2	10.8992	10901.1	10.9011		230.8	10901.5	10.9015	10903.2	10.9032
1155	231	10894.3	10.8943	10895.6	10.8956		231	10903.5	10.9035	10899.3	10.8993		231	10903.3	10.9033	10901.7	10.9017		231	10906.3	10.9063	10903.2	10.9032
1156	231.2	10905.8	10.9058	10905.1	10.9051		231.2	10909.4	10.9094	10905.5	10.9055		231.2	10905.4	10.9054	10902.1	10.9021		231.2	10904.8	10.9048	10903.1	10.9031
1157	231.4	10881.9	10.8819	10885.5	10.8855		231.4	10889.2	10.8892	10890.7	10.8907		231.4	10902.3	10.9023	10903.5	10.9035		231.4	10901.8	10.9018	10902.9	10.9029
1158	231.6	10900.7	10.9007	10897.4	10.8974		231.6	10901.7	10.9017	10900.3	10.9003		231.6	10907.2	10.9072	10904.9	10.9049		231.6	10902.8	10.9028	10902.8	10.9028
1159	231.8	10887.3	10.8873	10890.7	10.8907		231.8	10896	10.896	10898.5	10.8985		231.8	10906.2	10.9062	10904.9	10.9049		231.8	10903.3	10.9033	10902.8	10.9028
1160	232	10893.5	10.8935	10893.7	10.8937		232	10898.2	10.8982	10897.5	10.8975		232	10904.8	10.9048	10904.4	10.9044		232	10901.9	10.9019	10902.7	10.9027
1161	232.2	10891	10.891	10896	10.896		232.2	10898.7	10.8987	10898.8	10.8988		232.2	10904.9	10.9049	10903.2	10.9032		232.2	10905.8	10.9058	10903	10.903
1162	232.4	10904.2	10.9042	10903	10.903		232.4	10903.4	10.9034	10904.5	10.9045		232.4	10901.8	10.9018	10902.7	10.9027		232.4	10904.3	10.9043	10904.3	10.9043
1163	232.6	10888.7	10.8887	10891.1	10.8911		232.6	10888.4	10.8884	10892.6	10.8926		232.6	10896.8	10.8968	10900.9	10.9009		232.6	10897.5	10.8975	10901	10.901
1164	232.8	10906.7	10.9067	10903.2	10.9032		232.8	10902	10.902	10900.7	10.9007		232.8	10905.7	10.9057	10904.3	10.9043		232.8	10903.8	10.9038	10902.7	10.9027
1165	233	10903.3	10.9033	10900.1	10.9001		233	10912.7	10.9127	10907.2	10.9072		233	10911.3	10.9113	10907.3	10.9073		233	10909.3	10.9093	10904.9	10.9049
1166	233.2	10889.8	10.8898	10892.7	10.8927		233.2	10897.3	10.8973	10898.1	10.8981		233.2	10895.6	10.8956	10899.8	10.8998		233.2	10898.4	10.8984	10901.2	10.9012
1167	233.4	10914.5	10.9145	10911.2	10.9112		233.4	10907.7	10.9077	10904.5	10.9045		233.4	10903.3	10.9033	10901.9	10.9019		233.4	10906.2	10.9062	10904.2	10.9042
1168	233.6	10893.2	10.8932	10893.3	10.8933		233.6	10897.7	10.8977	10900.2	10.9002		233.6	10899.9	10.8999	10901.3	10.9013		233.6	10899.6	10.8996	10902.1	10.9021
1169	233.8	10905.7	10.9057	10901	10.901		233.8	10899.6	10.8996	10899.6	10.8996		233.8	10900.5	10.9005	10900.7	10.9007		233.8	10901.5	10.9015	10902.3	10.9023
1170	234	10903.4	10.9034	10903.4	10.9034		234	10891.4	10.8914	10896.7	10.8967		234	10895.1	10.8951	10898.3	10.8983		234	10898.9	10.8989	10902.2	10.9022
1171	234.2	10889.3	10.8893	10893	10.893		234.2	10905.1	10.9051	10902.9	10.9029		234.2	10906.8	10.9068	10904.2	10.9042		234.2	10900.5	10.9005	10902.5	10.9025
1172	234.4	10906.3	10.9063	10903.1	10.9031		234.4	10902.6	10.9026	10899.8	10.8998		234.4	10900.3	10.9003	10900	10.9		234.4	10902.6	10.9026	10902.8	10.9028
1173	234.6	10894.3	10.8943	10898.6	10.8986		234.6	10898.2	10.8982	10900.8	10.9008		234.6	10899.7	10.8997	10901.4	10.9014		234.6	10902.4	10.9024	10903.3	10.9033
1174	234.8	10891.9	10.8919	10896.7	10.8967		234.8	10899.6	10.8996	10901.4	10.9014		234.8	10903.3	10.9033	10902.2	10.9022		234.8	10905.2	10.9052	10903.8	10.9038
1175	235	10903.5	10.9035	10901.7	10.9017		235	10905.6	10.9056	10903	10.903		235	10904.7	10.9047	10903.5	10.9035		235	10906.5	10.9065	10903.7	10.9037
1176	235.2	10905.7	10.9057	10903.3	10.9033		235.2	10908.3	10.9083	10905.9	10.9059		235.2	10909.8	10.9098	10906.3	10.9063		235.2	10905.6	10.9056	10903.5	10.9035
1177	235.4	10902	10.902	10904.2	10.9042		235.4	10899.6	10.8996	10901.8	10.9018		235.4	10898.6	10.8986	10901.1	10.9011		235.4	10900.8	10.9008	10902.9	10.9029
1178	235.6	10905.2	10.9052	10904.2	10.9042		235.6	10909.7	10.9097	10907.6	10.9076		235.6	10907	10.907	10906.7	10.9067		235.6	10904.7	10.9047	10902.6	10.9026
1179	235.8	10904.6	10.9046	10904.8	10.9048		235.8	10905.4	10.9054	10906.7	10.9067		235.8	10905.4	10.9054	10906.3	10.9063		235.8	10905.8	10.9058	10902.5	10.9025
1180	236	10906	10.906	10905	10.905		236	10908.4	10.9084	10905.6	10.9056		236	10910	10.91	10906.2	10.9062		236	10903.9	10.9039	10902.5	10.9025
1181	236.2	10911.7	10.9117	10906.8	10.9068		236.2	10904.3	10.9043	10904.7	10.9047		236.2	10904	10.904	10905.7	10.9057		236.2	10899.9	10.8999	10902.6	10.9026
1182	236.4	10907.1	10.9071	10906.6	10.9066		236.4	10902.1	10.9021	10903.8	10.9038		236.4	10905.2	10.9052	10905	10.905		236.4	10903	10.903	10902.8	10.9028
1183	236.6	10901.1	10.9011	10905.8	10.9058		236.6	10900.7	10.9007	10903.8	10.9038		236.6	10900.3	10.9003	10904.7	10.9047		236.6	10900.1	10.9001	10902.6	10.9026
1184	236.8	10907.4	10.9074	10907.2	10.9072		236.8	10905.9	10.9059	10904.3	10.9043		236.8	10903.7	10.9037	10904.6	10.9046		236.8	10902.5	10.9025	10902.4	10.9024
1185	237	10892.7	10.8927	10897.5	10.8975		237	10901.2	10.9012	10904.1	10.9041		237	10907.2	10.9072	10904.3	10.9043		237	10905.2	10.9052	10901.9	10.9019
1186	237.2	10903.8	10.9038	10905.4	10.9054		237.2	10898.3	10.8983	10902.5	10.9025		237.2	10902.2	10.9022	10903.8	10.9038		237.2	10899.6	10.8996	10901.5	10.9015
1187	237.4	10913.3	10.9133	10908.8	10.9088		237.4	10909.8	10.9098	10907	10.907		237.4	10904	10.904	10903.6	10.9036		237.4	10902.5	10.9025	10902	10.902
1188	237.6	10909.7	10.9097	10906.5	10.9065		237.6	10908.8	10.9088	10905	10.905		237.6	10904.3	10.9043	10903.9	10.9039		237.6	10901.1	10.9011	10902.6	10.9026
1189	237.8	10902.5	10.9025	10903.1	10.9031		237.8	10901	10.901	10902.2	10.9022		237.8	10899	10.899	10901.9	10.9019		237.8	10904.9	10.9049	10903.6	10.9036
1190	238	10893.8	10.8938	10897.1	10.8971		238	10903.4	10.9034	10903.5	10.9035		238	10905.7	10.9057	10903.1	10.9031		238	10906.5	10.9065	10904.5	10.9045
1191	238.2	10904.2	10.9042	10901.2	10.9012		238.2	10907.9	10.9079	10903.7	10.9037		238.2	10904.7	10.9047	10902.5	10.9025		238.2	10904.5	10.9045	10904.3	10.9043
1192	238.4	10899.9	10.8999	10897.4	10.8974		238.4	10904.1	10.9041	10903.2	10.9032		238.4	10903.3	10.9033	10902	10.902		238.4	10906.8	10.9068	10903.8	10.9038
1193	238.6	10895.6	10.8956	10897.9	10.8979		238.6	10897.2	10.8972	10899.2	10.8992		238.6	10900.6	10.9006	10901.5	10.9015		238.6	10901.1	10.9011	10903.2	10.9032
1194	238.8	10905.7	10.9057	10903.5	10.9035		238.8	10909.3	10.9093	10903.9	10.9039		238.8	10903.5	10.9035	10901.2	10.9012		238.8	10904.9	10.9049	10902.5	10.9025
1195	239	10885.3	10.8853	10889.7	10.8897		239	10897.4	10.8974	10899.6	10.8996		239	10902	10.902	10901.3	10.9013		239	10898.6	10.8986	10902.4	10.9024
1196	239.2	10887.6	10.8876	10889.9	10.8899		239.2	10896.6	10.8966	10897.9	10.8979		239.2	10897.9	10.8979	10901.4	10.9014		239.2	10899.9	10.8999	10902.5	10.9025
1197	239.4	10892.6	10.8926	10892.4	10.8924		239.4	10896.3	10.8963	10899.4	10.8994		239.4	10901.2	10.9012	10902	10.902		239.4	10901.6	10.9016	10902.7	10.9027
1198	239.6	10902.7	10.9027	10898.3	10.8983		239.6	10901.4	10.9014	10902.4	10.9024		239.6	10905.1	10.9051	10903.3	10.9033		239.6	10902.6	10.9026	10902.9	10.9029
1199	239.8	10899.4	10.8994	10898	10.898		239.8	10900.6	10.9006	10902.7	10.9027		239.8	10897.6	10.8976	10901.2	10.9012		239.8	10898.2	10.8982	10902.9	10.9029
1200	240	10893.6	10.8936	10896.5	10.8965		240	10902.8	10.9028	10902.4	10.9024		240	10903.1	10.9031	10904	10.904		240	10903.1	10.9031	10903	10.903
1201	240.2	10897.3	10.8973	10895.8	10.8958		240.2	10903.5	10.9035	10903.4	10.9034		240.2	10904.5	10.9045	10903.7	10.9037		240.2	10900.4	10.9004	10902.7	10.9027
1202	240.4	10896.6	10.8966	10896	10.896		240.4	10904.8	10.9048	10905.1	10.9051		240.4	10902.8	10.9028	10902.4	10.9024		240.4	10899.8	10.8998	10901.5	10.9015
1203	240.6	10892.7	10.8927	10896.2	10.8962		240.6	10905.2	10.9052	10903.4	10.9034		240.6	10910.8	10.9108	10906.9	10.9069		240.6	10907.9	10.9079	10904.7	10.9047
1204	240.8	10891.5	10.8915	10894	10.894		240.8	10894.6	10.8946	10899.4	10.8994		240.8	10899.1	10.8991	10902.9	10.9029		240.8	10900.6	10.9006	10902.3	10.9023
1205	241	10908.9	10.9089	10906.7	10.9067		241	10908.8	10.9088	10906.4	10.9064		241	10907.2	10.9072	10905.3	10.9053		241	10905.9	10.9059	10902.9	10.9029
1206	241.2	10896.7	10.8967	10899.5	10.8995		241.2	10905.3	10.9053	10903.7	10.9037		241.2	10904.9	10.9049	10905.1	10.9051		241.2	10902.9	10.9029	10903.4	10.9034
1207	241.4	10906.2	10.9062	10902.3	10.9023		241.4	10906.4	10.9064	10904.8	10.9048		241.4	10901	10.901	10904	10.904		241.4	10903.3	10.9033	10903.7	10.9037
1208	241.6	10907.8	10.9078	10904	10.904		241.6	10907.6	10.9076	10905	10.905		241.6	10908	10.908	10905.4	10.9054		241.6	10907	10.907	10903.6	10.9036
1209	241.8	10904.5	10.9045	10904.7	10.9047		241.8	10906	10.906	10905.2	10.9052		241.8	10906.6	10.9066	10905.6	10.9056		241.8	10905.1	10.9051	10904.1	10.9041
1210	242	10908.8	10.9088	10905	10.905		242	10903.4	10.9034	10905.3	10.9053		242	10906.1	10.9061	10906.8	10.9068		242	10906.4	10.9064	10905.5	10.9055
1211	242.2	10900	10.9	10903.9	10.9039		242.2	10903.2	10.9032	10904.6	10.9046		242.2	10898.9	10.8989	10903.2	10.9032		242.2	10898.8	10.8988	10902.3	10.9023
1212	242.4	10899.2	10.8992	10903.2	10.9032		242.4	10902	10.902	10902.7	10.9027		242.4	10904.9	10.9049	10904.1	10.9041		242.4	10906.4	10.9064	10904.7	10.9047
1213	242.6	10906.3	10.9063	10904.3	10.9043		242.6	10909	10.909	10905.9	10.9059		242.6	10911.4	10.9114	10906.6	10.9066		242.6	10906.5	10.9065	10904	10.904
1214	242.8	10905.7	10.9057	10904.6	10.9046		242.8	10899.2	10.8992	10902.1	10.9021		242.8	10903.1	10.9031	10902.8	10.9028		242.8	10905	10.905	10903.5	10.9035
1215	243	10903.4	10.9034	10904	10.904		243	10901.7	10.9017	10901.9	10.9019		243	10900.1	10.9001	10902.7	10.9027		243	10905.3	10.9053	10903.2	10.9032
1216	243.2	10898.3	10.8983	10902.8	10.9028		243.2	10901.5	10.9015	10901.5	10.9015		243.2	10905.4	10.9054	10902.6	10.9026		243.2	10905	10.905	10903	10.903
1217	243.4	10903.8	10.9038	10902.3	10.9023		243.4	10901.9	10.9019	10900.2	10.9002		243.4	10901.3	10.9013	10901.9	10.9019		243.4	10902.2	10.9022	10902.7	10.9027
1218	243.6	10901.1	10.9011	10901.2	10.9012		243.6	10896.4	10.8964	10897.7	10.8977		243.6	10899.3	10.8993	10901	10.901		243.6	10901.9	10.9019	10902.4	10.9024
1219	243.8	10901	10.901	10901.4	10.9014		243.8	10904.2	10.9042	10901.1	10.9011		243.8	10902.8	10.9028	10900.8	10.9008		243.8	10902.4	10.9024	10902.2	10.9022
1220	244	10904.4	10.9044	10903.9	10.9039		244	10896.4	10.8964	10897.2	10.8972		244	10900.6	10.9006	10900.5	10.9005		244	10903.2	10.9032	10901.8	10.9018
1221	244.2	10891.7	10.8917	10893.9	10.8939		244.2	10895	10.895	10898.7	10.8987		244.2	10902.2	10.9022	10899.9	10.8999		244.2	10903.3	10.9033	10901.8	10.9018
1222	244.4	10911.4	10.9114	10905.2	10.9052		244.4	10908.3	10.9083	10904.2	10.9042		244.4	10900.2	10.9002	10900.3	10.9003		244.4	10903	10.903	10902.6	10.9026
1223	244.6	10893.1	10.8931	10893.8	10.8938		244.6	10888.8	10.8888	10891.7	10.8917		244.6	10890.4	10.8904	10895.9	10.8959		244.6	10894.2	10.8942	10899.7	10.8997
1224	244.8	10901.5	10.9015	10901.3	10.9013		244.8	10897	10.897	10899.2	10.8992		244.8	10897.4	10.8974	10899.6	10.8996		244.8	10899.4	10.8994	10901.8	10.9018
1225	245	10900.2	10.9002	10898.8	10.8988		245	10901	10.901	10899.5	10.8995		245	10900.1	10.9001	10899.4	10.8994		245	10900.1	10.9001	10901.5	10.9015
1226	245.2	10891.6	10.8916	10895.3	10.8953		245.2	10902.1	10.9021	10900.7	10.9007		245.2	10901.6	10.9016	10899.4	10.8994		245.2	10904.5	10.9045	10901.6	10.9016
1227	245.4	10903.9	10.9039	10901.2	10.9012		245.4	10906	10.906	10901.3	10.9013		245.4	10903.1	10.9031	10899.2	10.8992		245.4	10900.2	10.9002	10900.8	10.9008
1228	245.6	10897.5	10.8975	10896.5	10.8965		245.6	10894.6	10.8946	10898.1	10.8981		245.6	10897.8	10.8978	10899.2	10.8992		245.6	10896.4	10.8964	10899.9	10.8999
1229	245.8	10892.8	10.8928	10892.7	10.8927		245.8	10894.7	10.8947	10894.2	10.8942		245.8	10896.8	10.8968	10897.8	10.8978		245.8	10899.4	10.8994	10900.2	10.9002
1230	246	10881.5	10.8815	10887.1	10.8871		246	10887.8	10.8878	10889.6	10.8896		246	10893.1	10.8931	10895.9	10.8959		246	10898.5	10.8985	10900.8	10.9008
1231	246.2	10889.9	10.8899	10888.6	10.8886		246.2	10889.2	10.8892	10893.6	10.8936		246.2	10897.4	10.8974	10898.5	10.8985		246.2	10900.7	10.9007	10901.5	10.9015
1232	246.4	10891.4	10.8914	10890.2	10.8902		246.4	10902.2	10.9022	10901.3	10.9013		246.4	10904.1	10.9041	10902.3	10.9023		246.4	10905.6	10.9056	10902.2	10.9022
1233	246.6	10886.8	10.8868	10888.1	10.8881		246.6	10901.8	10.9018	10898.5	10.8985		246.6	10901.9	10.9019	10900.5	10.9005		246.6	10900.3	10.9003	10901.8	10.9018
1234	246.8	10885.8	10.8858	10886.5	10.8865		246.8	10894.6	10.8946	10893.6	10.8936		246.8	10897.3	10.8973	10897.2	10.8972		246.8	10900.5	10.9005	10901.1	10.9011
1235	247	10879	10.879	10878.4	10.8784		247	10888.9	10.8889	10892.8	10.8928		247	10895.8	10.8958	10897.4	10.8974		247	10899.1	10.8991	10901.4	10.9014
1236	247.2	10863	10.863	10867.9	10.8679		247.2	10898	10.898	10896.4	10.8964		247.2	10904.1	10.9041	10898.6	10.8986		247.2	10906.4	10.9064	10901.8	10.9018
1237	247.4	10890.3	10.8903	10887.5	10.8875		247.4	10893.3	10.8933	10896.5	10.8965		247.4	10896.1	10.8961	10898.7	10.8987		247.4	10900	10.9	10901.8	10.9018
1238	247.6	10902	10.902	10901	10.901		247.6	10896.3	10.8963	10896.4	10.8964		247.6	10896.3	10.8963	10899.3	10.8993		247.6	10899.1	10.8991	10901.7	10.9017
1239	247.8	10913.7	10.9137	10908.4	10.9084		247.8	10905.1	10.9051	10900	10.9		247.8	10898.1	10.8981	10899.7	10.8997		247.8	10902.4	10.9024	10901.8	10.9018
1240	248	10903.1	10.9031	10903.4	10.9034		248	10903.9	10.9039	10900.7	10.9007		248	10903.4	10.9034	10900.7	10.9007		248	10903.9	10.9039	10901.8	10.9018
1241	248.2	10894.6	10.8946	10897.3	10.8973		248.2	10897.5	10.8975	10899.2	10.8992		248.2	10897.9	10.8979	10899.2	10.8992		248.2	10902.4	10.9024	10902.3	10.9023
1242	248.4	10912.7	10.9127	10907	10.907		248.4	10905.7	10.9057	10904.1	10.9041		248.4	10905	10.905	10900.9	10.9009		248.4	10908.6	10.9086	10902.9	10.9029
1243	248.6	10903.4	10.9034	10904.3	10.9043		248.6	10904.5	10.9045	10903.2	10.9032		248.6	10900.5	10.9005	10900.9	10.9009		248.6	10901.1	10.9011	10902.1	10.9021
1244	248.8	10896.7	10.8967	10900.3	10.9003		248.8	10897.1	10.8971	10901	10.901		248.8	10900	10.9	10901	10.901		248.8	10901.7	10.9017	10900.9	10.9009
1245	249	10905.1	10.9051	10904.2	10.9042		249	10905.3	10.9053	10903.8	10.9038		249	10903	10.903	10901.3	10.9013		249	10900.7	10.9007	10901.8	10.9018
1246	249.2	10891.6	10.8916	10895.1	10.8951		249.2	10895.8	10.8958	10898.6	10.8986		249.2	10898.8	10.8988	10901	10.901		249.2	10903.5	10.9035	10902.9	10.9029
1247	249.4	10910.5	10.9105	10908.7	10.9087		249.4	10904.5	10.9045	10902.7	10.9027		249.4	10905.3	10.9053	10903.6	10.9036		249.4	10907.8	10.9078	10904.2	10.9042
1248	249.6	10907.4	10.9074	10909	10.909		249.6	10902.1	10.9021	10904.2	10.9042		249.6	10897.8	10.8978	10900.4	10.9004		249.6	10900.7	10.9007	10902.4	10.9024
1249	249.8	10894.9	10.8949	10897.8	10.8978		249.8	10902.5	10.9025	10906.4	10.9064		249.8	10896.8	10.8968	10902	10.902		249.8	10899.5	10.8995	10903.3	10.9033
1250	250	10921.1	10.9211	10915.2	10.9152		250	10916.9	10.9169	10913.5	10.9135		250	10908.7	10.9087	10907	10.907		250	10907.5	10.9075	10904.4	10.9044
1251	250.2	10912.7	10.9127	10913.1	10.9131		250.2	10915.3	10.9153	10913	10.913		250.2	10907.9	10.9079	10906.7	10.9067		250.2	10905.4	10.9054	10903.8	10.9038
1252	250.4	10912.8	10.9128	10911.4	10.9114		250.4	10915.5	10.9155	10912.1	10.9121		250.4	10906.7	10.9067	10905.1	10.9051		250.4	10901.9	10.9019	10902.6	10.9026
1253	250.6	10902.9	10.9029	10907.1	10.9071		250.6	10902.2	10.9022	10905	10.905		250.6	10903.4	10.9034	10904.1	10.9041		250.6	10899.7	10.8997	10902.8	10.9028
1254	250.8	10904	10.904	10905.2	10.9052		250.8	10904	10.904	10905.2	10.9052		250.8	10905.2	10.9052	10903.2	10.9032		250.8	10907.8	10.9078	10903.3	10.9033
1255	251	10914.7	10.9147	10911.2	10.9112		251	10906.2	10.9062	10904.3	10.9043		251	10906	10.906	10901.9	10.9019		251	10903.4	10.9034	10903	10.903
1256	251.2	10906.6	10.9066	10905.9	10.9059		251.2	10901	10.901	10903.7	10.9037		251.2	10896.9	10.8969	10900.6	10.9006		251.2	10900.8	10.9008	10902.5	10.9025
1257	251.4	10896.2	10.8962	10899.3	10.8993		251.4	10895.2	10.8952	10899.1	10.8991		251.4	10900.8	10.9008	10900.3	10.9003		251.4	10900.9	10.9009	10902.1	10.9021
1258	251.6	10902.2	10.9022	10899.9	10.8999		251.6	10910.4	10.9104	10904.4	10.9044		251.6	10902.9	10.9029	10900.5	10.9005		251.6	10902.8	10.9028	10901.8	10.9018
1259	251.8	10899.7	10.8997	10901.1	10.9011		251.8	10898.7	10.8987	10898.8	10.8988		251.8	10897.6	10.8976	10899.5	10.8995		251.8	10900	10.9	10901.7	10.9017
1260	252	10919.8	10.9198	10914.4	10.9144		252	10901.8	10.9018	10899.9	10.8999		252	10900.3	10.9003	10898.9	10.8989		252	10902.8	10.9028	10901.9	10.9019
1261	252.2	10895.6	10.8956	10898.2	10.8982		252.2	10896.9	10.8969	10897.2	10.8972		252.2	10898.6	10.8986	10897.4	10.8974		252.2	10898.8	10.8988	10901.4	10.9014
1262	252.4	10890.3	10.8903	10891.2	10.8912		252.4	10890	10.89	10895.1	10.8951		252.4	10890.9	10.8909	10896.2	10.8962		252.4	10896.3	10.8963	10900.7	10.9007
1263	252.6	10885.1	10.8851	10890.3	10.8903		252.6	10898	10.898	10896.9	10.8969		252.6	10896.5	10.8965	10898	10.898		252.6	10900	10.9	10902.1	10.9021
1264	252.8	10896.4	10.8964	10896.5	10.8965		252.8	10899	10.899	10899.4	10.8994		252.8	10899.5	10.8995	10900.4	10.9004		252.8	10904.9	10.9049	10904	10.904
1265	253	10908.4	10.9084	10903.4	10.9034		253	10903	10.903	10902.9	10.9029		253	10907.6	10.9076	10903.8	10.9038		253	10905.4	10.9054	10903.8	10.9038
1266	253.2	10910.9	10.9109	10909.9	10.9099		253.2	10906	10.906	10906.5	10.9065		253.2	10901.9	10.9019	10904.6	10.9046		253.2	10903.4	10.9034	10903	10.903
1267	253.4	10907.5	10.9075	10906.8	10.9068		253.4	10907.7	10.9077	10906.8	10.9068		253.4	10907.9	10.9079	10905.6	10.9056		253.4	10904	10.904	10902.3	10.9023
1268	253.6	10900.5	10.9005	10900.9	10.9009		253.6	10905.5	10.9055	10906.5	10.9065		253.6	10904	10.904	10905.1	10.9051		253.6	10899.3	10.8993	10901.5	10.9015
1269	253.8	10897.4	10.8974	10901.3	10.9013		253.8	10902.7	10.9027	10905	10.905		253.8	10903.1	10.9031	10904.6	10.9046		253.8	10902.9	10.9029	10902	10.902
1270	254	10911.8	10.9118	10908.8	10.9088		254	10918.3	10.9183	10911.4	10.9114		254	10905.5	10.9055	10903.7	10.9037		254	10906.2	10.9062	10902.9	10.9029
1271	254.2	10903.3	10.9033	10904.5	10.9045		254.2	10907.7	10.9077	10906.3	10.9063		254.2	10907.5	10.9075	10903.4	10.9034		254.2	10905.4	10.9054	10902.8	10.9028
1272	254.4	10896.6	10.8966	10898.4	10.8984		254.4	10897.9	10.8979	10899.6	10.8996		254.4	10903.7	10.9037	10904.2	10.9042		254.4	10903.1	10.9031	10902.5	10.9025
1273	254.6	10900.8	10.9008	10902.3	10.9023		254.6	10899.5	10.8995	10900.3	10.9003		254.6	10895.6	10.8956	10900.1	10.9001		254.6	10897.3	10.8973	10902	10.902
1274	254.8	10907.7	10.9077	10907.5	10.9075		254.8	10897.8	10.8978	10903	10.903		254.8	10903.2	10.9032	10902.5	10.9025		254.8	10901.1	10.9011	10902	10.902
1275	255	10916	10.916	10912.8	10.9128		255	10905.2	10.9052	10903.6	10.9036		255	10903.8	10.9038	10901.8	10.9018		255	10903.4	10.9034	10901.8	10.9018
1276	255.2	10925.5	10.9255	10920.7	10.9207		255.2	10901.4	10.9014	10902.3	10.9023		255.2	10897.9	10.8979	10901.5	10.9015		255.2	10899.8	10.8998	10901.6	10.9016
1277	255.4	10898.4	10.8984	10900.9	10.9009		255.4	10906.2	10.9062	10902.6	10.9026		255.4	10904.2	10.9042	10901.7	10.9017		255.4	10903.2	10.9032	10901.5	10.9015
1278	255.6	10895.8	10.8958	10897.7	10.8977		255.6	10902.1	10.9021	10903	10.903		255.6	10901.5	10.9015	10901.8	10.9018		255.6	10901.5	10.9015	10901.4	10.9014
1279	255.8	10893.7	10.8937	10896	10.896		255.8	10904.7	10.9047	10903.1	10.9031		255.8	10903.7	10.9037	10902.1	10.9021		255.8	10903.5	10.9035	10901.2	10.9012
1280	256	10898.3	10.8983	10898.4	10.8984		256	10902	10.902	10903.1	10.9031		256	10901.8	10.9018	10902.3	10.9023		256	10899.9	10.8999	10901	10.901
1281	256.2	10901.7	10.9017	10901	10.901		256.2	10905.2	10.9052	10903.3	10.9033		256.2	10903.1	10.9031	10903	10.903		256.2	10900	10.9	10901	10.901
1282	256.4	10909.1	10.9091	10904.1	10.9041		256.4	10904	10.904	10903.2	10.9032		256.4	10901.7	10.9017	10903.4	10.9034		256.4	10900.2	10.9002	10901	10.901
1283	256.6	10903.6	10.9036	10904.1	10.9041		256.6	10903.7	10.9037	10903.3	10.9033		256.6	10907.5	10.9075	10903.4	10.9034		256.6	10905.9	10.9059	10901	10.901
1284	256.8	10905.4	10.9054	10903.9	10.9039		256.8	10906.3	10.9063	10904.6	10.9046		256.8	10907.1	10.9071	10904.1	10.9041		256.8	10904	10.904	10901.2	10.9012
1285	257	10895	10.895	10899.9	10.8999		257	10895.2	10.8952	10899.9	10.8999		257	10895.8	10.8958	10899.6	10.8996		257	10898.5	10.8985	10900.2	10.9002
1286	257.2	10894.3	10.8943	10897.2	10.8972		257.2	10898.9	10.8989	10903	10.903		257.2	10894.7	10.8947	10898.8	10.8988		257.2	10894.4	10.8944	10898.8	10.8988
1287	257.4	10905.2	10.9052	10902.6	10.9026		257.4	10904.8	10.9048	10902.7	10.9027		257.4	10901.9	10.9019	10902	10.902		257.4	10900.7	10.9007	10901.5	10.9015
1288	257.6	10902.6	10.9026	10902.3	10.9023		257.6	10906.2	10.9062	10903.8	10.9038		257.6	10909.9	10.9099	10907.8	10.9078		257.6	10906	10.906	10905.2	10.9052
1289	257.8	10901.2	10.9012	10901.4	10.9014		257.8	10894.3	10.8943	10898.1	10.8981		257.8	10898.5	10.8985	10901.6	10.9016		257.8	10904.6	10.9046	10903.9	10.9039
1290	258	10893.5	10.8935	10898.8	10.8988		258	10897.3	10.8973	10900.9	10.9009		258	10898.3	10.8983	10898.6	10.8986		258	10902.4	10.9024	10901.3	10.9013
1291	258.2	10903.3	10.9033	10901.3	10.9013		258.2	10904.4	10.9044	10901.7	10.9017		258.2	10898.1	10.8981	10899	10.899		258.2	10900.2	10.9002	10901.2	10.9012
1292	258.4	10904	10.904	10902.7	10.9027		258.4	10903.8	10.9038	10902.9	10.9029		258.4	10902	10.902	10901.1	10.9011		258.4	10900.3	10.9003	10901.5	10.9015
1293	258.6	10905	10.905	10902.9	10.9029		258.6	10908.7	10.9087	10905.4	10.9054		258.6	10903.3	10.9033	10903.4	10.9034		258.6	10899.5	10.8995	10903.1	10.9031
1294	258.8	10904.7	10.9047	10902.1	10.9021		258.8	10913.1	10.9131	10908.7	10.9087		258.8	10911.7	10.9117	10905.8	10.9058		258.8	10907.9	10.9079	10905.1	10.9051
1295	259	10900.8	10.9008	10901.1	10.9011		259	10901.3	10.9013	10903.4	10.9034		259	10903.9	10.9039	10904.9	10.9049		259	10904.2	10.9042	10904	10.904
1296	259.2	10900.9	10.9009	10900.3	10.9003		259.2	10902.4	10.9024	10903.5	10.9035		259.2	10902.1	10.9021	10903.1	10.9031		259.2	10897.9	10.8979	10902.2	10.9022
1297	259.4	10893.6	10.8936	10897.3	10.8973		259.4	10898.8	10.8988	10899.4	10.8994		259.4	10903.3	10.9033	10902.7	10.9027		259.4	10903.7	10.9037	10903.5	10.9035
1298	259.6	10902.2	10.9022	10898.6	10.8986		259.6	10897.3	10.8973	10896.9	10.8969		259.6	10903.7	10.9037	10902.7	10.9027		259.6	10906.1	10.9061	10905.5	10.9055
1299	259.8	10891.7	10.8917	10895.5	10.8955		259.8	10889.2	10.8892	10893.2	10.8932		259.8	10902.2	10.9022	10902.9	10.9029		259.8	10905	10.905	10905.3	10.9053
1300	260	10889.4	10.8894	10892.8	10.8928		260	10894.7	10.8947	10894.9	10.8949		260	10902.6	10.9026	10903.2	10.9032		260	10903	10.903	10904.5	10.9045
1301	260.2	10909.9	10.9099	10907.9	10.9079		260.2	10908.2	10.9082	10904.5	10.9045		260.2	10902.4	10.9024	10903.8	10.9038		260.2	10903	10.903	10904.6	10.9046
1302	260.4	10897.9	10.8979	10899	10.899		260.4	10896.6	10.8966	10899.7	10.8997		260.4	10904.2	10.9042	10904.5	10.9045		260.4	10906.9	10.9069	10904.7	10.9047
1303	260.6	10912.1	10.9121	10907.6	10.9076		260.6	10906	10.906	10902.6	10.9026		260.6	10908.4	10.9084	10904.9	10.9049		260.6	10909.1	10.9091	10904.6	10.9046
1304	260.8	10905.4	10.9054	10906.1	10.9061		260.8	10905	10.905	10903.1	10.9031		260.8	10903.9	10.9039	10905.2	10.9052		260.8	10903.6	10.9036	10904.4	10.9044
1305	261	10912.3	10.9123	10907.9	10.9079		261	10901.5	10.9015	10903.6	10.9036		261	10901.2	10.9012	10905.5	10.9055		261	10901.6	10.9016	10904.2	10.9042
1306	261.2	10906.4	10.9064	10907	10.907		261.2	10904.3	10.9043	10903.5	10.9035		261.2	10905.2	10.9052	10905.6	10.9056		261.2	10904.4	10.9044	10904.1	10.9041
1307	261.4	10914	10.914	10911.4	10.9114		261.4	10899.3	10.8993	10903.9	10.9039		261.4	10903.9	10.9039	10905.8	10.9058		261.4	10904	10.904	10904	10.904
1308	261.6	10895.8	10.8958	10900.5	10.9005		261.6	10903.4	10.9034	10904.3	10.9043		261.6	10908.2	10.9082	10905.9	10.9059		261.6	10904.8	10.9048	10903.9	10.9039
1309	261.8	10905	10.905	10905.4	10.9054		261.8	10907.1	10.9071	10905.4	10.9054		261.8	10908.5	10.9085	10906	10.906		261.8	10907.2	10.9072	10903.6	10.9036
1310	262	10907.4	10.9074	10908.7	10.9087		262	10908	10.908	10906.2	10.9062		262	10907.7	10.9077	10906	10.906		262	10902.5	10.9025	10903.2	10.9032
1311	262.2	10911	10.911	10909.1	10.9091		262.2	10910.3	10.9103	10905.8	10.9058		262.2	10904.4	10.9044	10905.5	10.9055		262.2	10904	10.904	10903.4	10.9034
1312	262.4	10856.5	10.8565	10863.4	10.8634		262.4	10891.2	10.8912	10895.6	10.8956		262.4	10905.3	10.9053	10904.8	10.9048		262.4	10906.6	10.9066	10903.5	10.9035
1313	262.6	10892.4	10.8924	10891.1	10.8911		262.6	10907	10.907	10905	10.905		262.6	10907.2	10.9072	10904.1	10.9041		262.6	10907	10.907	10903.3	10.9033
1314	262.8	10911.1	10.9111	10908.5	10.9085		262.8	10899.1	10.8991	10898.2	10.8982		262.8	10905	10.905	10903.4	10.9034		262.8	10905.9	10.9059	10902.9	10.9029
1315	263	10892.2	10.8922	10894.6	10.8946		263	10896.3	10.8963	10899	10.899		263	10899.6	10.8996	10902.2	10.9022		263	10898.2	10.8982	10902.2	10.9022
1316	263.2	10894.7	10.8947	10894.3	10.8943		263.2	10903.4	10.9034	10900.2	10.9002		263.2	10901.5	10.9015	10900.9	10.9009		263.2	10899.2	10.8992	10901.8	10.9018
1317	263.4	10892	10.892	10893.7	10.8937		263.4	10893.9	10.8939	10897.3	10.8973		263.4	10897.7	10.8977	10899.6	10.8996		263.4	10899.8	10.8998	10901.2	10.9012
1318	263.6	10896.9	10.8969	10895.6	10.8956		263.6	10898.6	10.8986	10899.2	10.8992		263.6	10893.2	10.8932	10898.1	10.8981		263.6	10898.2	10.8982	10900.7	10.9007
1319	263.8	10901.9	10.9019	10899.3	10.8993		263.8	10897	10.897	10899.2	10.8992		263.8	10898.9	10.8989	10898.1	10.8981		263.8	10901.1	10.9011	10900.9	10.9009
1320	264	10911.6	10.9116	10905.3	10.9053		264	10903.1	10.9031	10899.7	10.8997		264	10902.7	10.9027	10899.4	10.8994		264	10900.7	10.9007	10901.3	10.9013
1321	264.2	10896.7	10.8967	10898.1	10.8981		264.2	10899.6	10.8996	10898.9	10.8989		264.2	10894.5	10.8945	10896.5	10.8965		264.2	10899.2	10.8992	10901.9	10.9019
1322	264.4	10892.3	10.8923	10894.8	10.8948		264.4	10896.5	10.8965	10898.1	10.8981		264.4	10895.9	10.8959	10897	10.897		264.4	10902.2	10.9022	10902.5	10.9025
1323	264.6	10905.7	10.9057	10903.3	10.9033		264.6	10900.2	10.9002	10899.2	10.8992		264.6	10905	10.905	10901	10.901		264.6	10903.5	10.9035	10902.7	10.9027
1324	264.8	10892.1	10.8921	10893.6	10.8936		264.8	10900	10.9	10900.1	10.9001		264.8	10901.1	10.9011	10901.5	10.9015		264.8	10903.5	10.9035	10902.7	10.9027
1325	265	10903.2	10.9032	10900.4	10.9004		265	10907.2	10.9072	10903.1	10.9031		265	10905.2	10.9052	10901.6	10.9016		265	10905.3	10.9053	10902.6	10.9026
1326	265.2	10894.8	10.8948	10896.8	10.8968		265.2	10898.2	10.8982	10898.7	10.8987		265.2	10899.2	10.8992	10899.9	10.8999		265.2	10898.2	10.8982	10902.3	10.9023
1327	265.4	10894.2	10.8942	10898.2	10.8982		265.4	10896.1	10.8961	10900.4	10.9004		265.4	10895.2	10.8952	10900.6	10.9006		265.4	10901.3	10.9013	10902.4	10.9024
1328	265.6	10893.1	10.8931	10897.5	10.8975		265.6	10899	10.899	10902.3	10.9023		265.6	10900	10.9	10902.2	10.9022		265.6	10901.2	10.9012	10902.5	10.9025
1329	265.8	10906.6	10.9066	10904.4	10.9044		265.8	10904.8	10.9048	10905.2	10.9052		265.8	10907.6	10.9076	10905.6	10.9056		265.8	10903.6	10.9036	10902.6	10.9026
1330	266	10901.5	10.9015	10900.1	10.9001		266	10907.3	10.9073	10908	10.908		266	10902.3	10.9023	10905.5	10.9055		266	10904.9	10.9049	10902.7	10.9027
1331	266.2	10899.3	10.8993	10901.2	10.9012		266.2	10910.6	10.9106	10908.2	10.9082		266.2	10907.6	10.9076	10905.9	10.9059		266.2	10907.4	10.9074	10902.6	10.9026
1332	266.4	10902.3	10.9023	10901.5	10.9015		266.4	10911.3	10.9113	10907.5	10.9075		266.4	10906.6	10.9066	10905.6	10.9056		266.4	10902.7	10.9027	10902.5	10.9025
1333	266.6	10902.2	10.9022	10902.8	10.9028		266.6	10904.6	10.9046	10906.3	10.9063		266.6	10906	10.906	10904.9	10.9049		266.6	10901.7	10.9017	10902.2	10.9022
1334	266.8	10905.5	10.9055	10901.8	10.9018		266.8	10903.3	10.9033	10904.7	10.9047		266.8	10902.9	10.9029	10903.8	10.9038		266.8	10901	10.901	10902	10.902
1335	267	10909.8	10.9098	10904.5	10.9045		267	10907.8	10.9078	10904.7	10.9047		267	10904.7	10.9047	10903	10.903		267	10899.7	10.8997	10901.9	10.9019
1336	267.2	10885.3	10.8853	10889.3	10.8893		267.2	10904.1	10.9041	10903.2	10.9032		267.2	10904.5	10.9045	10902.3	10.9023		267.2	10901.5	10.9015	10902	10.902
1337	267.4	10889.7	10.8897	10889.7	10.8897		267.4	10899.9	10.8999	10902.3	10.9023		267.4	10904.3	10.9043	10900.4	10.9004		267.4	10903.7	10.9037	10902	10.902
1338	267.6	10883.5	10.8835	10889.4	10.8894		267.6	10901.5	10.9015	10900.1	10.9001		267.6	10896.5	10.8965	10898.3	10.8983		267.6	10902.1	10.9021	10902.1	10.9021
1339	267.8	10900.4	10.9004	10898.5	10.8985		267.8	10907.3	10.9073	10903.4	10.9034		267.8	10899.6	10.8996	10897.9	10.8979		267.8	10901.8	10.9018	10902	10.902
1340	268	10895.2	10.8952	10892.5	10.8925		268	10895	10.895	10897.6	10.8976		268	10892.6	10.8926	10896.4	10.8964		268	10902.2	10.9022	10902	10.902
1341	268.2	10894.8	10.8948	10895.8	10.8958		268.2	10895.6	10.8956	10898.7	10.8987		268.2	10894.5	10.8945	10897.8	10.8978		268.2	10897.9	10.8979	10901.9	10.9019
1342	268.4	10898.5	10.8985	10896.4	10.8964		268.4	10897.8	10.8978	10897.6	10.8976		268.4	10901.7	10.9017	10899.9	10.8999		268.4	10902.1	10.9021	10901.8	10.9018
1343	268.6	10908.7	10.9087	10904.9	10.9049		268.6	10908.7	10.9087	10905.5	10.9055		268.6	10899.4	10.8994	10900.6	10.9006		268.6	10902	10.902	10901.8	10.9018
1344	268.8	10870.6	10.8706	10876	10.876		268.8	10893.1	10.8931	10895.5	10.8955		268.8	10901.1	10.9011	10900.9	10.9009		268.8	10901.6	10.9016	10901.8	10.9018
1345	269	10899.3	10.8993	10899.5	10.8995		269	10887.8	10.8878	10894	10.894		269	10898	10.898	10901.8	10.9018		269	10899.5	10.8995	10901.8	10.9018
1346	269.2	10891.5	10.8915	10893.9	10.8939		269.2	10895.1	10.8951	10895.4	10.8954		269.2	10905.6	10.9056	10902.5	10.9025		269.2	10906	10.906	10901.8	10.9018
1347	269.4	10893	10.893	10896.9	10.8969		269.4	10898.3	10.8983	10898.2	10.8982		269.4	10901.8	10.9018	10902.6	10.9026		269.4	10905.2	10.9052	10901.8	10.9018
1348	269.6	10903.8	10.9038	10899.3	10.8993		269.6	10902.9	10.9029	10901.4	10.9014		269.6	10901.3	10.9013	10902.4	10.9024		269.6	10904.4	10.9044	10901.7	10.9017
1349	269.8	10900.1	10.9001	10900.1	10.9001		269.8	10905	10.905	10900.5	10.9005		269.8	10904.2	10.9042	10902.2	10.9022		269.8	10900.8	10.9008	10901.7	10.9017
1350	270	10907	10.907	10901.8	10.9018		270	10903.5	10.9035	10900	10.9		270	10903.9	10.9039	10902	10.902		270	10900.4	10.9004	10901.6	10.9016
1351	270.2	10895.7	10.8957	10897.6	10.8976		270.2	10892.1	10.8921	10894.4	10.8944		270.2	10901.1	10.9011	10901.6	10.9016		270.2	10900.8	10.9008	10901.6	10.9016
1352	270.4	10902.8	10.9028	10901.9	10.9019		270.4	10901.5	10.9015	10901.1	10.9011		270.4	10903	10.903	10901.4	10.9014		270.4	10900.7	10.9007	10901.6	10.9016
1353	270.6	10899.1	10.8991	10901.2	10.9012		270.6	10898.7	10.8987	10899.2	10.8992		270.6	10900.5	10.9005	10900	10.9		270.6	10902.1	10.9021	10901.6	10.9016
1354	270.8	10899	10.899	10900.4	10.9004		270.8	10898.1	10.8981	10897.6	10.8976		270.8	10896	10.896	10898.5	10.8985		270.8	10898.6	10.8986	10901.6	10.9016
1355	271	10907.3	10.9073	10903.3	10.9033		271	10899.5	10.8995	10900	10.9		271	10900.4	10.9004	10900	10.9		271	10899.6	10.8996	10901.7	10.9017
1356	271.2	10903.3	10.9033	10904	10.904		271.2	10901.5	10.9015	10901.1	10.9011		271.2	10900.4	10.9004	10900.9	10.9009		271.2	10902.4	10.9024	10901.7	10.9017
1357	271.4	10908	10.908	10904.9	10.9049		271.4	10912.3	10.9123	10908.4	10.9084		271.4	10909	10.909	10904.8	10.9048		271.4	10905.2	10.9052	10901.9	10.9019
1358	271.6	10908.4	10.9084	10908.1	10.9081		271.6	10897.5	10.8975	10898.4	10.8984		271.6	10899	10.899	10898.7	10.8987		271.6	10902.4	10.9024	10902	10.902
1359	271.8	10885.8	10.8858	10891.7	10.8917		271.8	10890.3	10.8903	10895.6	10.8956		271.8	10894.4	10.8944	10898.5	10.8985		271.8	10899.4	10.8994	10901.9	10.9019
1360	272	10885.2	10.8852	10889.7	10.8897		272	10890.5	10.8905	10892	10.892		272	10896.5	10.8965	10898.2	10.8982		272	10901.5	10.9015	10901.6	10.9016
1361	272.2	10897.2	10.8972	10895.7	10.8957		272.2	10893	10.893	10895.2	10.8952		272.2	10896.4	10.8964	10898.8	10.8988		272.2	10900.2	10.9002	10901.6	10.9016
1362	272.4	10901.4	10.9014	10902.7	10.9027		272.4	10900.9	10.9009	10899	10.899		272.4	10900	10.9	10899.6	10.8996		272.4	10903.2	10.9032	10901.9	10.9019
1363	272.6	10912	10.912	10908.8	10.9088		272.6	10908.6	10.9086	10903.8	10.9038		272.6	10903.8	10.9038	10900.3	10.9003		272.6	10903.2	10.9032	10901.4	10.9014
1364	272.8	10897.8	10.8978	10900.1	10.9001		272.8	10895.8	10.8958	10897.7	10.8977		272.8	10896	10.896	10899.1	10.8991		272.8	10897.9	10.8979	10900.6	10.9006
1365	273	10902.6	10.9026	10903.1	10.9031		273	10896.8	10.8968	10899	10.899		273	10900	10.9	10900.9	10.9009		273	10902.7	10.9027	10903	10.903
1366	273.2	10911.8	10.9118	10907	10.907		273.2	10904.9	10.9049	10900.5	10.9005		273.2	10904.2	10.9042	10903	10.903		273.2	10908.9	10.9089	10906.2	10.9062
1367	273.4	10904.3	10.9043	10901.6	10.9016		273.4	10898.6	10.8986	10899.7	10.8997		273.4	10905.5	10.9055	10902.9	10.9029		273.4	10904.7	10.9047	10905.1	10.9051
1368	273.6	10891.1	10.8911	10893.8	10.8938		273.6	10897.8	10.8978	10898.4	10.8984		273.6	10905.9	10.9059	10902.3	10.9023		273.6	10910.2	10.9102	10904.5	10.9045
1369	273.8	10899.5	10.8995	10897.4	10.8974		273.8	10896.1	10.8961	10898.7	10.8987		273.8	10901.1	10.9011	10901.3	10.9013		273.8	10903.4	10.9034	10903.2	10.9032
1370	274	10905.3	10.9053	10904.1	10.9041		274	10901.2	10.9012	10899.4	10.8994		274	10897.9	10.8979	10900.2	10.9002		274	10900.6	10.9006	10901.8	10.9018
1371	274.2	10902.1	10.9021	10903.7	10.9037		274.2	10900	10.9	10901.4	10.9014		274.2	10897.8	10.8978	10900.9	10.9009		274.2	10900	10.9	10901.4	10.9014
1372	274.4	10902.4	10.9024	10901.5	10.9015		274.4	10906.9	10.9069	10904.1	10.9041		274.4	10904.5	10.9045	10902.2	10.9022		274.4	10900.6	10.9006	10901.3	10.9013
1373	274.6	10902	10.902	10901.4	10.9014		274.6	10906.9	10.9069	10903.6	10.9036		274.6	10903.5	10.9035	10902.2	10.9022		274.6	10900.3	10.9003	10901.2	10.9012
1374	274.8	10900.5	10.9005	10901.6	10.9016		274.8	10898.7	10.8987	10900.6	10.9006		274.8	10901.5	10.9015	10901.8	10.9018		274.8	10896.9	10.8969	10901.1	10.9011
1375	275	10899.9	10.8999	10900.6	10.9006		275	10907	10.907	10906	10.906		275	10904.3	10.9043	10902.1	10.9021		275	10902.9	10.9029	10901.7	10.9017
1376	275.2	10895.2	10.8952	10900.7	10.9007		275.2	10893.5	10.8935	10899.3	10.8993		275.2	10899.2	10.8992	10902.6	10.9026		275.2	10899.6	10.8996	10901.5	10.9015
1377	275.4	10898.7	10.8987	10899.2	10.8992		275.4	10900.7	10.9007	10900.9	10.9009		275.4	10900.9	10.9009	10902.3	10.9023		275.4	10901.7	10.9017	10901.1	10.9011
1378	275.6	10890.1	10.8901	10893.5	10.8935		275.6	10897.2	10.8972	10901.1	10.9011		275.6	10898.9	10.8989	10901.8	10.9018		275.6	10900.7	10.9007	10900.4	10.9004
1379	275.8	10918	10.918	10914.3	10.9143		275.8	10912.4	10.9124	10909	10.909		275.8	10906.3	10.9063	10903.1	10.9031		275.8	10905.4	10.9054	10902.2	10.9022
1380	276	10900.6	10.9006	10900	10.9		276	10904.3	10.9043	10904.2	10.9042		276	10904.2	10.9042	10904.4	10.9044		276	10906.3	10.9063	10904.5	10.9045
1381	276.2	10916.2	10.9162	10911.6	10.9116		276.2	10910.5	10.9105	10905.8	10.9058		276.2	10909.5	10.9095	10905.4	10.9054		276.2	10907.5	10.9075	10903.8	10.9038
1382	276.4	10904.9	10.9049	10907.1	10.9071		276.4	10904.5	10.9045	10904.4	10.9044		276.4	10900.8	10.9008	10902.1	10.9021		276.4	10895.5	10.8955	10900.9	10.9009
1383	276.6	10907.7	10.9077	10906.4	10.9064		276.6	10902.6	10.9026	10905	10.905		276.6	10900.4	10.9004	10902	10.902		276.6	10901.1	10.9011	10901.1	10.9011
1384	276.8	10903.4	10.9034	10902.9	10.9029		276.8	10907.4	10.9074	10905.7	10.9057		276.8	10901.2	10.9012	10901.8	10.9018		276.8	10900.3	10.9003	10902	10.902
1385	277	10905.6	10.9056	10901.8	10.9018		277	10907	10.907	10903.5	10.9035		277	10906	10.906	10903.3	10.9033		277	10903.9	10.9039	10902.4	10.9024
1386	277.2	10890.8	10.8908	10894.6	10.8946		277.2	10898	10.898	10900.8	10.9008		277.2	10898.7	10.8987	10901.4	10.9014		277.2	10902.6	10.9026	10902.8	10.9028
1387	277.4	10895.9	10.8959	10895.9	10.8959		277.4	10896.7	10.8967	10901.2	10.9012		277.4	10898.7	10.8987	10902.2	10.9022		277.4	10899.7	10.8997	10902.9	10.9029
1388	277.6	10886.3	10.8863	10892.9	10.8929		277.6	10900.7	10.9007	10902.1	10.9021		277.6	10904.1	10.9041	10903	10.903		277.6	10905.8	10.9058	10903.3	10.9033
1389	277.8	10904.1	10.9041	10902.1	10.9021		277.8	10908.6	10.9086	10905.5	10.9055		277.8	10908.1	10.9081	10903.8	10.9038		277.8	10905.3	10.9053	10903.4	10.9034
1390	278	10914.2	10.9142	10910.9	10.9109		278	10902.7	10.9027	10905.3	10.9053		278	10900.8	10.9008	10903.4	10.9034		278	10901	10.901	10903.4	10.9034
1391	278.2	10912.4	10.9124	10912.1	10.9121		278.2	10910.6	10.9106	10906.8	10.9068		278.2	10904.9	10.9049	10904.5	10.9045		278.2	10904.4	10.9044	10903.8	10.9038
1392	278.4	10912.2	10.9122	10911.4	10.9114		278.4	10907.9	10.9079	10907.5	10.9075		278.4	10907.3	10.9073	10905.8	10.9058		278.4	10902.5	10.9025	10904.2	10.9042
1393	278.6	10908.7	10.9087	10906.6	10.9066		278.6	10914.3	10.9143	10910.2	10.9102		278.6	10909.4	10.9094	10906.5	10.9065		278.6	10905.9	10.9059	10904.5	10.9045
1394	278.8	10893.9	10.8939	10897.9	10.8979		278.8	10906.7	10.9067	10908.9	10.9089		278.8	10903.4	10.9034	10906.6	10.9066		278.8	10904	10.904	10904.9	10.9049
1395	279	10914.4	10.9144	10911.6	10.9116		279	10906.9	10.9069	10909.7	10.9097		279	10908.2	10.9082	10907.6	10.9076		279	10907.1	10.9071	10904.7	10.9047
1396	279.2	10925.8	10.9258	10923.3	10.9233		279.2	10916.6	10.9166	10912	10.912		279.2	10912.7	10.9127	10909.1	10.9091		279.2	10906.1	10.9061	10904.2	10.9042
1397	279.4	10901.4	10.9014	10903.8	10.9038		279.4	10901.5	10.9015	10903.5	10.9035		279.4	10902.4	10.9024	10904.6	10.9046		279.4	10906.6	10.9066	10904.5	10.9045
1398	279.6	10911.3	10.9113	10910.4	10.9104		279.6	10907.2	10.9072	10908.9	10.9089		279.6	10903.6	10.9036	10904.7	10.9047		279.6	10904.8	10.9048	10905.1	10.9051
1399	279.8	10902.6	10.9026	10905.2	10.9052		279.8	10907.1	10.9071	10906.1	10.9061		279.8	10901.2	10.9012	10901.1	10.9011		279.8	10899.9	10.8999	10903	10.903
1400	280	10899.4	10.8994	10901.9	10.9019		280	10894.6	10.8946	10899.2	10.8992		280	10895.3	10.8953	10897.7	10.8977		280	10898.4	10.8984	10900.2	10.9002
1401	280.2	10902.5	10.9025	10904.3	10.9043		280.2	10900.3	10.9003	10900.9	10.9009		280.2	10897.3	10.8973	10900.8	10.9008		280.2	10897.5	10.8975	10901.7	10.9017
1402	280.4	10909.6	10.9096	10909.6	10.9096		280.4	10906.3	10.9063	10904.7	10.9047		280.4	10906.8	10.9068	10905.8	10.9058		280.4	10904.4	10.9044	10904.3	10.9043
1403	280.6	10910.3	10.9103	10906.6	10.9066		280.6	10907	10.907	10903.4	10.9034		280.6	10910.7	10.9107	10905.5	10.9055		280.6	10906.2	10.9062	10904	10.904
1404	280.8	10896.2	10.8962	10895.8	10.8958		280.8	10897.9	10.8979	10899.5	10.8995		280.8	10902.2	10.9022	10903.1	10.9031		280.8	10902.9	10.9029	10902.8	10.9028
1405	281	10916	10.916	10911.7	10.9117		281	10906.8	10.9068	10903.7	10.9037		281	10908.3	10.9083	10905	10.905		281	10907.1	10.9071	10902.7	10.9027
1406	281.2	10895.5	10.8955	10895.3	10.8953		281.2	10899.3	10.8993	10898.9	10.8989		281.2	10901.4	10.9014	10902.2	10.9022		281.2	10903.2	10.9032	10902.3	10.9023
1407	281.4	10875.8	10.8758	10881.4	10.8814		281.4	10893.1	10.8931	10897.9	10.8979		281.4	10897.5	10.8975	10902	10.902		281.4	10896.7	10.8967	10900.7	10.9007
1408	281.6	10892.6	10.8926	10896.3	10.8963		281.6	10897.7	10.8977	10900.4	10.9004		281.6	10899.2	10.8992	10900.7	10.9007		281.6	10899.6	10.8996	10900.9	10.9009
1409	281.8	10903.8	10.9038	10901.3	10.9013		281.8	10906.9	10.9069	10903.7	10.9037		281.8	10907.5	10.9075	10904.7	10.9047		281.8	10904.7	10.9047	10901.8	10.9018
1410	282	10896.3	10.8963	10896.7	10.8967		282	10899.4	10.8994	10899.5	10.8995		282	10899	10.899	10901.3	10.9013		282	10898.9	10.8989	10900.3	10.9003
1411	282.2	10908	10.908	10903.4	10.9034		282.2	10911.5	10.9115	10907.5	10.9075		282.2	10902.4	10.9024	10901.7	10.9017		282.2	10900.2	10.9002	10900.3	10.9003
1412	282.4	10898.7	10.8987	10898.7	10.8987		282.4	10897.8	10.8978	10900.5	10.9005		282.4	10900.7	10.9007	10901.8	10.9018		282.4	10900.7	10.9007	10900.4	10.9004
1413	282.6	10898.2	10.8982	10898.8	10.8988		282.6	10903.7	10.9037	10902	10.902		282.6	10901.5	10.9015	10901.6	10.9016		282.6	10903.5	10.9035	10900.4	10.9004
1414	282.8	10894.8	10.8948	10896.5	10.8965		282.8	10900.5	10.9005	10902.4	10.9024		282.8	10901.8	10.9018	10901.1	10.9011		282.8	10898.9	10.8989	10900.3	10.9003
1415	283	10904.5	10.9045	10902.5	10.9025		283	10903.3	10.9033	10901	10.901		283	10905.4	10.9054	10901.2	10.9012		283	10900.2	10.9002	10900.4	10.9004
1416	283.2	10901.8	10.9018	10903.7	10.9037		283.2	10895.5	10.8955	10897.8	10.8978		283.2	10903.3	10.9033	10901.7	10.9017		283.2	10901.3	10.9013	10900.4	10.9004
1417	283.4	10889.4	10.8894	10894	10.894		283.4	10890.2	10.8902	10893.7	10.8937		283.4	10898.1	10.8981	10900	10.9		283.4	10898.7	10.8987	10900.5	10.9005
1418	283.6	10910.4	10.9104	10909.6	10.9096		283.6	10909.4	10.9094	10902.9	10.9029		283.6	10905.5	10.9055	10901.4	10.9014		283.6	10902.4	10.9024	10900.6	10.9006
1419	283.8	10915.2	10.9152	10909.4	10.9094		283.8	10898.5	10.8985	10899.1	10.8991		283.8	10900.6	10.9006	10900.8	10.9008		283.8	10903.1	10.9031	10900.6	10.9006
1420	284	10901.4	10.9014	10901.1	10.9011		284	10895.3	10.8953	10896.7	10.8967		284	10897.7	10.8977	10900.3	10.9003		284	10899.2	10.8992	10900.6	10.9006
1421	284.2	10908.8	10.9088	10906	10.906		284.2	10898.9	10.8989	10897.5	10.8975		284.2	10897	10.897	10899.8	10.8998		284.2	10897.1	10.8971	10900.6	10.9006
1422	284.4	10890.4	10.8904	10893.7	10.8937		284.4	10888.1	10.8881	10890.8	10.8908		284.4	10897.7	10.8977	10899.3	10.8993		284.4	10902.7	10.9027	10900.7	10.9007
1423	284.6	10890.8	10.8908	10896.6	10.8966		284.6	10889.3	10.8893	10894	10.894		284.6	10895.8	10.8958	10899.2	10.8992		284.6	10896.8	10.8968	10900.5	10.9005
1424	284.8	10901.7	10.9017	10901.7	10.9017		284.8	10904.2	10.9042	10901.3	10.9013		284.8	10902.5	10.9025	10899.3	10.8993		284.8	10899.2	10.8992	10900.6	10.9006
1425	285	10905.9	10.9059	10900.8	10.9008		285	10902.9	10.9029	10900.7	10.9007		285	10899.4	10.8994	10898.5	10.8985		285	10901.4	10.9014	10900.6	10.9006
1426	285.2	10901.1	10.9011	10898.6	10.8986		285.2	10903.1	10.9031	10898.6	10.8986		285.2	10898.1	10.8981	10897.7	10.8977		285.2	10898.5	10.8985	10900.7	10.9007
1427	285.4	10892.1	10.8921	10895.4	10.8954		285.4	10895.3	10.8953	10896.9	10.8969		285.4	10900.2	10.9002	10898.1	10.8981		285.4	10901.2	10.9012	10900.8	10.9008
1428	285.6	10888.5	10.8885	10891	10.891		285.6	10892.4	10.8924	10895.2	10.8952		285.6	10898.3	10.8983	10899.1	10.8991		285.6	10901.3	10.9013	10901.1	10.9011
1429	285.8	10899.6	10.8996	10897.9	10.8979		285.8	10898.1	10.8981	10897.4	10.8974		285.8	10896.1	10.8961	10899.9	10.8999		285.8	10899.5	10.8995	10900.9	10.9009
1430	286	10892.8	10.8928	10896.3	10.8963		286	10892.9	10.8929	10897.4	10.8974		286	10898.7	10.8987	10900.6	10.9006		286	10898.3	10.8983	10900.5	10.9005
1431	286.2	10904.8	10.9048	10901.5	10.9015		286.2	10903.2	10.9032	10901.9	10.9019		286.2	10904.8	10.9048	10902.2	10.9022		286.2	10905.5	10.9055	10901.8	10.9018
1432	286.4	10901.6	10.9016	10901.1	10.9011		286.4	10907.5	10.9075	10907.3	10.9073		286.4	10908.9	10.9089	10904.7	10.9047		286.4	10908.8	10.9088	10903.9	10.9039
1433	286.6	10913.3	10.9133	10909.5	10.9095		286.6	10910.2	10.9102	10905.9	10.9059		286.6	10901.4	10.9014	10902.6	10.9026		286.6	10901.6	10.9016	10902.4	10.9024
1434	286.8	10892.7	10.8927	10897.1	10.8971		286.8	10898.3	10.8983	10901.4	10.9014		286.8	10906.8	10.9068	10906.8	10.9068		286.8	10903.7	10.9037	10903.5	10.9035
1435	287	10905.6	10.9056	10903.3	10.9033		287	10909.4	10.9094	10905.9	10.9059		287	10910.1	10.9101	10906.7	10.9067		287	10905.8	10.9058	10903.1	10.9031
1436	287.2	10902.6	10.9026	10903.6	10.9036		287.2	10903.6	10.9036	10903.1	10.9031		287.2	10903.1	10.9031	10905.7	10.9057		287.2	10903.9	10.9039	10902.8	10.9028
1437	287.4	10911.3	10.9113	10907.1	10.9071		287.4	10905.5	10.9055	10903.6	10.9036		287.4	10906.1	10.9061	10905.2	10.9052		287.4	10901.7	10.9017	10902.2	10.9022
1438	287.6	10905.4	10.9054	10904.4	10.9044		287.6	10902.6	10.9026	10905.2	10.9052		287.6	10901.1	10.9011	10904.6	10.9046		287.6	10901.4	10.9014	10901.6	10.9016
1439	287.8	10894.8	10.8948	10899.9	10.8999		287.8	10893.3	10.8933	10898.5	10.8985		287.8	10902.9	10.9029	10904	10.904		287.8	10900	10.9	10902	10.902
1440	288	10897.5	10.8975	10901.7	10.9017		288	10908.1	10.9081	10905.5	10.9055		288	10906.2	10.9062	10903.9	10.9039		288	10901.7	10.9017	10902.6	10.9026
1441	288.2	10903.2	10.9032	10902	10.902		288.2	10901.7	10.9017	10901.9	10.9019		288.2	10899	10.899	10902.2	10.9022		288.2	10902.8	10.9028	10903.4	10.9034
1442	288.4	10899.7	10.8997	10901	10.901		288.4	10891.1	10.8911	10896.3	10.8963		288.4	10898.5	10.8985	10900.2	10.9002		288.4	10904.1	10.9041	10903.9	10.9039
1443	288.6	10902.8	10.9028	10902.1	10.9021		288.6	10907	10.907	10905.2	10.9052		288.6	10908.4	10.9084	10904.7	10.9047		288.6	10909	10.909	10904.7	10.9047
1444	288.8	10901.2	10.9012	10902.7	10.9027		288.8	10903	10.903	10902.3	10.9023		288.8	10901.5	10.9015	10900.8	10.9008		288.8	10902.7	10.9027	10904	10.904
1445	289	10910	10.91	10906.4	10.9064		289	10907.7	10.9077	10904.5	10.9045		289	10904.6	10.9046	10903	10.903		289	10903.1	10.9031	10904	10.904
1446	289.2	10912.2	10.9122	10911.4	10.9114		289.2	10910	10.91	10905.7	10.9057		289.2	10908.4	10.9084	10905.6	10.9056		289.2	10905.2	10.9052	10903.9	10.9039
1447	289.4	10900.1	10.9001	10901.9	10.9019		289.4	10902.2	10.9022	10904.4	10.9044		289.4	10899.1	10.8991	10902.6	10.9026		289.4	10899.8	10.8998	10903.7	10.9037
1448	289.6	10923.7	10.9237	10918.9	10.9189		289.6	10903.4	10.9034	10902.9	10.9029		289.6	10899.7	10.8997	10900.5	10.9005		289.6	10901.4	10.9014	10903.4	10.9034
1449	289.8	10914.1	10.9141	10911.7	10.9117		289.8	10899.8	10.8998	10902.9	10.9029		289.8	10899.9	10.8999	10902.4	10.9024		289.8	10902	10.902	10903.7	10.9037
1450	290	10891.4	10.8914	10895.3	10.8953		290	10898.3	10.8983	10900.8	10.9008		290	10903	10.903	10905.6	10.9056		290	10905.1	10.9051	10904.1	10.9041
1451	290.2	10931.3	10.9313	10929.3	10.9293		290.2	10912.8	10.9128	10910	10.91		290.2	10908.8	10.9088	10905.7	10.9057		290.2	10907.8	10.9078	10904.1	10.9041
1452	290.4	10916.7	10.9167	10917	10.917		290.4	10906.8	10.9068	10905.5	10.9055		290.4	10908.3	10.9083	10905	10.905		290.4	10904.3	10.9043	10904	10.904
1453	290.6	10915.6	10.9156	10914.6	10.9146		290.6	10895.5	10.8955	10898.8	10.8988		290.6	10904.3	10.9043	10904.8	10.9048		290.6	10901.9	10.9019	10904.1	10.9041
1454	290.8	10901.6	10.9016	10906	10.906		290.8	10903.9	10.9039	10904.7	10.9047		290.8	10904.9	10.9049	10904.4	10.9044		290.8	10906.8	10.9068	10904.2	10.9042
1455	291	10902	10.902	10904.4	10.9044		291	10912.2	10.9122	10907.8	10.9078		291	10908.2	10.9082	10905.1	10.9051		291	10903.5	10.9035	10903.8	10.9038
1456	291.2	10903.3	10.9033	10903.7	10.9037		291.2	10902.2	10.9022	10902.3	10.9023		291.2	10901.4	10.9014	10904.3	10.9043		291.2	10901.2	10.9012	10903.3	10.9033
1457	291.4	10907.1	10.9071	10903.3	10.9033		291.4	10907.6	10.9076	10904.4	10.9044		291.4	10900.8	10.9008	10904.3	10.9043		291.4	10901.3	10.9013	10903	10.903
1458	291.6	10892.7	10.8927	10895.2	10.8952		291.6	10897.1	10.8971	10900.7	10.9007		291.6	10903.7	10.9037	10904.2	10.9042		291.6	10902.5	10.9025	10902.8	10.9028
1459	291.8	10903	10.903	10901.5	10.9015		291.8	10900.8	10.9008	10902.1	10.9021		291.8	10902.9	10.9029	10904.3	10.9043		291.8	10906.9	10.9069	10903.2	10.9032
1460	292	10891.9	10.8919	10896.9	10.8969		292	10899.5	10.8995	10903.5	10.9035		292	10904.6	10.9046	10904.3	10.9043		292	10902.4	10.9024	10903.7	10.9037
1461	292.2	10906.6	10.9066	10903.3	10.9033		292.2	10909.8	10.9098	10906.5	10.9065		292.2	10909.7	10.9097	10904.7	10.9047		292.2	10906.6	10.9066	10904.7	10.9047
1462	292.4	10902.8	10.9028	10901.2	10.9012		292.4	10911	10.911	10908	10.908		292.4	10908	10.908	10905	10.905		292.4	10911.6	10.9116	10905.6	10.9056
1463	292.6	10920.4	10.9204	10915.1	10.9151		292.6	10904.9	10.9049	10906.6	10.9066		292.6	10901.6	10.9016	10904.2	10.9042		292.6	10903.9	10.9039	10905.2	10.9052
1464	292.8	10900.6	10.9006	10900.8	10.9008		292.8	10906.1	10.9061	10904.4	10.9044		292.8	10902.3	10.9023	10903.2	10.9032		292.8	10901.6	10.9016	10904.4	10.9044
1465	293	10884.4	10.8844	10890.1	10.8901		293	10900.2	10.9002	10900.8	10.9008		293	10902.2	10.9022	10901.4	10.9014		293	10902.4	10.9024	10902.6	10.9026
1466	293.2	10889.6	10.8896	10892.8	10.8928		293.2	10894.2	10.8942	10896.5	10.8965		293.2	10894.9	10.8949	10899.7	10.8997		293.2	10895	10.895	10900.5	10.9005
1467	293.4	10895.2	10.8952	10893.1	10.8931		293.4	10900.3	10.9003	10899	10.899		293.4	10900.3	10.9003	10900.3	10.9003		293.4	10900.4	10.9004	10902.1	10.9021
1468	293.6	10895.6	10.8956	10895.6	10.8956		293.6	10891.7	10.8917	10896.7	10.8967		293.6	10901.1	10.9011	10901.6	10.9016		293.6	10904.2	10.9042	10904.8	10.9048
1469	293.8	10900.8	10.9008	10898.3	10.8983		293.8	10902.5	10.9025	10900.7	10.9007		293.8	10905.9	10.9059	10902	10.902		293.8	10907.2	10.9072	10904.4	10.9044
1470	294	10899.1	10.8991	10901	10.901		294	10900.2	10.9002	10900.5	10.9005		294	10900.5	10.9005	10902.1	10.9021		294	10906.5	10.9065	10903.4	10.9034
1471	294.2	10906.2	10.9062	10902.8	10.9028		294.2	10903.9	10.9039	10901.5	10.9015		294.2	10901.3	10.9013	10902	10.902		294.2	10899.8	10.8998	10903	10.903
1472	294.4	10899.8	10.8998	10901.5	10.9015		294.4	10903.8	10.9038	10902	10.902		294.4	10902.7	10.9027	10901.4	10.9014		294.4	10900.2	10.9002	10902.8	10.9028
1473	294.6	10906.6	10.9066	10903.4	10.9034		294.6	10905.1	10.9051	10902.5	10.9025		294.6	10908.3	10.9083	10902.8	10.9028		294.6	10906.9	10.9069	10903.4	10.9034
1474	294.8	10900.9	10.9009	10901.7	10.9017		294.8	10900	10.9	10902.8	10.9028		294.8	10900.6	10.9006	10901.2	10.9012		294.8	10904	10.904	10902.7	10.9027
1475	295	10900	10.9	10902.2	10.9022		295	10904.7	10.9047	10902.9	10.9029		295	10901.6	10.9016	10901.6	10.9016		295	10904.7	10.9047	10902.8	10.9028
1476	295.2	10904	10.904	10902.6	10.9026		295.2	10902.9	10.9029	10902.9	10.9029		295.2	10900.7	10.9007	10902.1	10.9021		295.2	10901.6	10.9016	10902.9	10.9029
1477	295.4	10903.5	10.9035	10900.9	10.9009		295.4	10901.4	10.9014	10902.7	10.9027		295.4	10897.3	10.8973	10902.4	10.9024		295.4	10899.9	10.8999	10903	10.903
1478	295.6	10878.2	10.8782	10885.6	10.8856		295.6	10898.1	10.8981	10902.5	10.9025		295.6	10902	10.902	10902.6	10.9026		295.6	10901.6	10.9016	10903.1	10.9031
1479	295.8	10904.1	10.9041	10903.9	10.9039		295.8	10902.7	10.9027	10903	10.903		295.8	10902.8	10.9028	10903	10.903		295.8	10904.7	10.9047	10903.2	10.9032
1480	296	10906.1	10.9061	10905.7	10.9057		296	10903.3	10.9033	10903.6	10.9036		296	10903.7	10.9037	10903.3	10.9033		296	10903.3	10.9033	10903.2	10.9032
1481	296.2	10908.3	10.9083	10906.3	10.9063		296.2	10907.2	10.9072	10904.4	10.9044		296.2	10905.6	10.9056	10903.5	10.9035		296.2	10907.6	10.9076	10903.4	10.9034
1482	296.4	10901.5	10.9015	10901.4	10.9014		296.4	10905.7	10.9057	10905.3	10.9053		296.4	10903.7	10.9037	10903.6	10.9036		296.4	10900.7	10.9007	10903.3	10.9033
1483	296.6	10912	10.912	10908.4	10.9084		296.6	10905.8	10.9058	10905.6	10.9056		296.6	10903.2	10.9032	10903.7	10.9037		296.6	10904.9	10.9049	10903.4	10.9034
1484	296.8	10899.3	10.8993	10902.7	10.9027		296.8	10907.3	10.9073	10906	10.906		296.8	10904.7	10.9047	10903.7	10.9037		296.8	10904	10.904	10903.6	10.9036
1485	297	10906.8	10.9068	10905.6	10.9056		297	10905.6	10.9056	10905	10.905		297	10901.4	10.9014	10904.1	10.9041		297	10900.2	10.9002	10903.2	10.9032
1486	297.2	10897.1	10.8971	10899.8	10.8998		297.2	10901.6	10.9016	10903.7	10.9037		297.2	10907	10.907	10905.2	10.9052		297.2	10905.5	10.9055	10903.6	10.9036
1487	297.4	10902.2	10.9022	10903.8	10.9038		297.4	10902.2	10.9022	10906.2	10.9062		297.4	10907.4	10.9074	10903.4	10.9034		297.4	10905	10.905	10903.6	10.9036
1488	297.6	10909.1	10.9091	10908.2	10.9082		297.6	10912	10.912	10909.3	10.9093		297.6	10898.4	10.8984	10900.7	10.9007		297.6	10901.9	10.9019	10903.7	10.9037
1489	297.8	10911.8	10.9118	10908	10.908		297.8	10911.5	10.9115	10909.1	10.9091		297.8	10898.8	10.8988	10902.2	10.9022		297.8	10901.8	10.9018	10903.7	10.9037
1490	298	10910.6	10.9106	10908.3	10.9083		298	10911.6	10.9116	10908.1	10.9081		298	10909.8	10.9098	10905.3	10.9053		298	10907.5	10.9075	10903.8	10.9038
1491	298.2	10893.3	10.8933	10897.1	10.8971		298.2	10902.9	10.9029	10905.7	10.9057		298.2	10899.5	10.8995	10902.1	10.9021		298.2	10904.1	10.9041	10903.8	10.9038
1492	298.4	10894.3	10.8943	10896.4	10.8964		298.4	10904.2	10.9042	10903.7	10.9037		298.4	10900	10.9	10902.7	10.9027		298.4	10901.2	10.9012	10903.9	10.9039
1493	298.6	10900.9	10.9009	10899.9	10.8999		298.6	10902	10.902	10905.4	10.9054		298.6	10904.3	10.9043	10902.4	10.9024		298.6	10905.2	10.9052	10904	10.904
1494	298.8	10909.4	10.9094	10906.9	10.9069		298.8	10910.9	10.9109	10908.2	10.9082		298.8	10905.6	10.9056	10902.7	10.9027		298.8	10904.7	10.9047	10904.1	10.9041
1495	299	10903.1	10.9031	10902.9	10.9029		299	10905	10.905	10904.8	10.9048		299	10902.8	10.9028	10902.3	10.9023		299	10902.2	10.9022	10904	10.904
1496	299.2	10894.1	10.8941	10896.4	10.8964		299.2	10898.5	10.8985	10899.8	10.8998		299.2	10900.7	10.9007	10901.9	10.9019		299.2	10902.9	10.9029	10903.8	10.9038
1497	299.4	10896.4	10.8964	10897.3	10.8973		299.4	10895.7	10.8957	10900.1	10.9001		299.4	10900.2	10.9002	10901.7	10.9017		299.4	10903.7	10.9037	10903.5	10.9035
1498	299.6	10903.9	10.9039	10900.4	10.9004		299.6	10904.5	10.9045	10901.9	10.9019		299.6	10904.5	10.9045	10901.7	10.9017		299.6	10904.2	10.9042	10903.3	10.9033
1499	299.8	10896.9	10.8969	10899.3	10.8993		299.8	10900.7	10.9007	10901.7	10.9017		299.8	10898.9	10.8989	10901.5	10.9015		299.8	10901.1	10.9011	10903.7	10.9037
1500	300	10897	10.897	10898.6	10.8986		300	10903.7	10.9037	10901.5	10.9015		300	10902.8	10.9028	10902.4	10.9024		300	10906.2	10.9062	10904.3	10.9043
1501	300.2	10903.2	10.9032	10901	10.901		300.2	10901.4	10.9014	10900.4	10.9004		300.2	10902.3	10.9023	10902.1	10.9021		300.2	10902.7	10.9027	10905	10.905
1502	300.4	10893.4	10.8934	10895.1	10.8951		300.4	10897.3	10.8973	10899	10.899		300.4	10898.8	10.8988	10901.6	10.9016		300.4	10906.7	10.9067	10905.6	10.9056
1503	300.6	10900.1	10.9001	10902.6	10.9026		300.6	10901.3	10.9013	10903.2	10.9032		300.6	10904.2	10.9042	10903.9	10.9039		300.6	10909	10.909	10905.8	10.9058
1504	300.8	10916.1	10.9161	10911.9	10.9119		300.8	10911.4	10.9114	10908.8	10.9088		300.8	10910.6	10.9106	10906.8	10.9068		300.8	10910	10.91	10906	10.906
1505	301	10914.5	10.9145	10912.4	10.9124		301	10911	10.911	10908.1	10.9081		301	10905.7	10.9057	10906.5	10.9065		301	10903.3	10.9033	10905.2	10.9052
1506	301.2	10911	10.911	10909.9	10.9099		301.2	10907.6	10.9076	10905.6	10.9056		301.2	10908.8	10.9088	10905.2	10.9052		301.2	10906.7	10.9067	10905.6	10.9056
1507	301.4	10910.1	10.9101	10908.2	10.9082		301.4	10903.9	10.9039	10905.5	10.9055		301.4	10902.8	10.9028	10905.4	10.9054		301.4	10903.7	10.9037	10905.1	10.9051
1508	301.6	10902.5	10.9025	10905.6	10.9056		301.6	10902.8	10.9028	10905.5	10.9055		301.6	10903.6	10.9036	10905.8	10.9058		301.6	10905.3	10.9053	10904.6	10.9046
1509	301.8	10901.3	10.9013	10903.5	10.9035		301.8	10907.5	10.9075	10905.3	10.9053		301.8	10908.2	10.9082	10905.9	10.9059		301.8	10903.3	10.9033	10904	10.904
1510	302	10906	10.906	10902.9	10.9029		302	10904.7	10.9047	10904.8	10.9048		302	10904	10.904	10905.3	10.9053		302	10897.9	10.8979	10903.4	10.9034
1511	302.2	10891.9	10.8919	10895.1	10.8951		302.2	10898	10.898	10902.2	10.9022		302.2	10904.1	10.9041	10905.5	10.9055		302.2	10903.2	10.9032	10903.3	10.9033
1512	302.4	10901.3	10.9013	10901.5	10.9015		302.4	10908.6	10.9086	10907	10.907		302.4	10909.6	10.9096	10907.3	10.9073		302.4	10904.8	10.9048	10903.5	10.9035
1513	302.6	10888.7	10.8887	10894	10.894		302.6	10894.7	10.8947	10898.4	10.8984		302.6	10896.9	10.8969	10900.8	10.9008		302.6	10901.9	10.9019	10903.7	10.9037
1514	302.8	10905.1	10.9051	10905.8	10.9058		302.8	10902.9	10.9029	10903.4	10.9034		302.8	10903.8	10.9038	10905.1	10.9051		302.8	10904.6	10.9046	10904.3	10.9043
1515	303	10907.3	10.9073	10906.4	10.9064		303	10904.4	10.9044	10903.1	10.9031		303	10902.3	10.9023	10904.2	10.9042		303	10900.3	10.9003	10903.6	10.9036
1516	303.2	10910.8	10.9108	10906.4	10.9064		303.2	10907.6	10.9076	10903.6	10.9036		303.2	10907.5	10.9075	10903.7	10.9037		303.2	10907.6	10.9076	10904.6	10.9046
1517	303.4	10908.5	10.9085	10908.3	10.9083		303.4	10903.8	10.9038	10904.4	10.9044		303.4	10905.4	10.9054	10904.8	10.9048		303.4	10906.3	10.9063	10904.8	10.9048
1518	303.6	10918.2	10.9182	10912.8	10.9128		303.6	10909.5	10.9095	10906	10.906		303.6	10912.5	10.9125	10907.5	10.9075		303.6	10909.4	10.9094	10905	10.905
1519	303.8	10897.3	10.8973	10899.4	10.8994		303.8	10898.4	10.8984	10901.5	10.9015		303.8	10900.4	10.9004	10902.3	10.9023		303.8	10903.8	10.9038	10904.6	10.9046
1520	304	10901.1	10.9011	10901.2	10.9012		304	10903.3	10.9033	10902.8	10.9028		304	10904.3	10.9043	10903.2	10.9032		304	10905	10.905	10904.1	10.9041
1521	304.2	10897.2	10.8972	10900.2	10.9002		304.2	10896.7	10.8967	10900.4	10.9004		304.2	10899.3	10.8993	10903.3	10.9033		304.2	10901	10.901	10903.3	10.9033
1522	304.4	10900.3	10.9003	10900.8	10.9008		304.4	10908.7	10.9087	10906.5	10.9065		304.4	10906.7	10.9067	10904.6	10.9046		304.4	10906.4	10.9064	10902.5	10.9025
1523	304.6	10903.6	10.9036	10903.7	10.9037		304.6	10907	10.907	10906.3	10.9063		304.6	10902.4	10.9024	10904.8	10.9048		304.6	10901.3	10.9013	10902.4	10.9024
1524	304.8	10910.9	10.9109	10910.9	10.9109		304.8	10908.7	10.9087	10905.8	10.9058		304.8	10909.2	10.9092	10905.9	10.9059		304.8	10900.9	10.9009	10902.4	10.9024
1525	305	10896.2	10.8962	10898.4	10.8984		305	10903	10.903	10904.9	10.9049		305	10899.7	10.8997	10901.4	10.9014		305	10899.4	10.8994	10902.9	10.9029
1526	305.2	10929.2	10.9292	10922.9	10.9229		305.2	10914.9	10.9149	10911.4	10.9114		305.2	10908.5	10.9085	10905.1	10.9051		305.2	10904.9	10.9049	10903.3	10.9033
1527	305.4	10903.4	10.9034	10904.2	10.9042		305.4	10898.8	10.8988	10902.4	10.9024		305.4	10901.3	10.9013	10904.2	10.9042		305.4	10901.9	10.9019	10902.9	10.9029
1528	305.6	10912.8	10.9128	10911.8	10.9118		305.6	10899.9	10.8999	10900.7	10.9007		305.6	10906.7	10.9067	10906.9	10.9069		305.6	10902.8	10.9028	10903.6	10.9036
1529	305.8	10892.5	10.8925	10897.2	10.8972		305.8	10889.1	10.8891	10894.1	10.8941		305.8	10889	10.889	10893.6	10.8936		305.8	10894.3	10.8943	10898.8	10.8988
1530	306	10911.8	10.9118	10911	10.911		306	10910	10.91	10908	10.908		306	10908.5	10.9085	10906.3	10.9063		306	10906.3	10.9063	10904.5	10.9045
1531	306.2	10898.2	10.8982	10901.1	10.9011		306.2	10900.3	10.9003	10902.6	10.9026		306.2	10902.4	10.9024	10904.2	10.9042		306.2	10905.3	10.9053	10903.7	10.9037
1532	306.4	10910.7	10.9107	10905.8	10.9058		306.4	10910.8	10.9108	10907	10.907		306.4	10907.5	10.9075	10903	10.903		306.4	10907.1	10.9071	10902.9	10.9029
1533	306.6	10900	10.9	10902	10.902		306.6	10900.6	10.9006	10902.4	10.9024		306.6	10902.3	10.9023	10903.4	10.9034		306.6	10904	10.904	10902.8	10.9028
1534	306.8	10897.6	10.8976	10898.9	10.8989		306.8	10908.4	10.9084	10907	10.907		306.8	10908.7	10.9087	10905.4	10.9054		306.8	10903.5	10.9035	10903	10.903
1535	307	10905.4	10.9054	10903.8	10.9038		307	10907.7	10.9077	10906.6	10.9066		307	10901.7	10.9017	10904	10.904		307	10903.2	10.9032	10903.1	10.9031
1536	307.2	10917.9	10.9179	10913.8	10.9138		307.2	10910.9	10.9109	10906.5	10.9065		307.2	10899.9	10.8999	10902.2	10.9022		307.2	10900.6	10.9006	10903.4	10.9034
1537	307.4	10897.8	10.8978	10899.6	10.8996		307.4	10905.6	10.9056	10905.8	10.9058		307.4	10902.7	10.9027	10902.7	10.9027		307.4	10902.7	10.9027	10902.8	10.9028
1538	307.6	10905.6	10.9056	10904.1	10.9041		307.6	10902	10.902	10904.8	10.9048		307.6	10904.1	10.9041	10903.8	10.9038		307.6	10902.3	10.9023	10901.8	10.9018
1539	307.8	10897.9	10.8979	10901.1	10.9011		307.8	10907.7	10.9077	10905.8	10.9058		307.8	10907.4	10.9074	10906.2	10.9062		307.8	10904.4	10.9044	10903.6	10.9036
1540	308	10896.9	10.8969	10897	10.897		308	10904.9	10.9049	10906.4	10.9064		308	10909.5	10.9095	10908.6	10.9086		308	10908.4	10.9084	10906.1	10.9061
1541	308.2	10910.7	10.9107	10907.4	10.9074		308.2	10908.5	10.9085	10905.1	10.9051		308.2	10910	10.91	10906.6	10.9066		308.2	10905.7	10.9057	10903.9	10.9039
1542	308.4	10898.1	10.8981	10899.4	10.8994		308.4	10896.7	10.8967	10897.1	10.8971		308.4	10897.2	10.8972	10900.2	10.9002		308.4	10898.5	10.8985	10900.7	10.9007
1543	308.6	10893.5	10.8935	10897.6	10.8976		308.6	10889	10.889	10894.2	10.8942		308.6	10895.8	10.8958	10900.8	10.9008		308.6	10896.8	10.8968	10900.8	10.9008
1544	308.8	10904.1	10.9041	10900.1	10.9001		308.8	10900.9	10.9009	10900.8	10.9008		308.8	10906.4	10.9064	10903.2	10.9032		308.8	10900.9	10.9009	10901.8	10.9018
1545	309	10892.1	10.8921	10895.3	10.8953		309	10898.8	10.8988	10902.9	10.9029		309	10900.6	10.9006	10902.9	10.9029		309	10901.4	10.9014	10902.3	10.9023
1546	309.2	10892.4	10.8924	10894.2	10.8942		309.2	10906	10.906	10905.8	10.9058		309.2	10903	10.903	10903.7	10.9037		309.2	10901.1	10.9011	10902.7	10.9027
1547	309.4	10894.4	10.8944	10895.7	10.8957		309.4	10912.5	10.9125	10907.3	10.9073		309.4	10911.7	10.9117	10907.4	10.9074		309.4	10902	10.902	10903.3	10.9033
1548	309.6	10899.5	10.8995	10898.6	10.8986		309.6	10905.3	10.9053	10905.1	10.9051		309.6	10904.2	10.9042	10903.6	10.9036		309.6	10905.4	10.9054	10903.7	10.9037
1549	309.8	10902.4	10.9024	10899.1	10.8991		309.8	10908.6	10.9086	10905	10.905		309.8	10904.8	10.9048	10903.6	10.9036		309.8	10909	10.909	10904.1	10.9041
1550	310	10899.7	10.8997	10899.5	10.8995		310	10902.5	10.9025	10903.9	10.9039		310	10902.9	10.9029	10903.3	10.9033		310	10907.1	10.9071	10904.3	10.9043
1551	310.2	10896.4	10.8964	10899.1	10.8991		310.2	10897.2	10.8972	10902.5	10.9025		310.2	10900	10.9	10903.1	10.9031		310.2	10901.2	10.9012	10903.9	10.9039
1552	310.4	10902.8	10.9028	10900.5	10.9005		310.4	10899.7	10.8997	10901.3	10.9013		310.4	10901.7	10.9017	10902.9	10.9029		310.4	10904.3	10.9043	10903.7	10.9037
1553	310.6	10910.3	10.9103	10904.2	10.9042		310.6	10908.5	10.9085	10904.1	10.9041		310.6	10902.6	10.9026	10903	10.903		310.6	10902.8	10.9028	10903.2	10.9032
1554	310.8	10908.2	10.9082	10906.1	10.9061		310.8	10903.6	10.9036	10900.8	10.9008		310.8	10902.7	10.9027	10903	10.903		310.8	10900.7	10.9007	10902.6	10.9026
1555	311	10879	10.879	10883.5	10.8835		311	10899.5	10.8995	10901.2	10.9012		311	10907.3	10.9073	10902.6	10.9026		311	10903.8	10.9038	10902.6	10.9026
1556	311.2	10893	10.893	10896.7	10.8967		311.2	10901.1	10.9011	10901.9	10.9019		311.2	10902.5	10.9025	10902.5	10.9025		311.2	10901.1	10.9011	10902.7	10.9027
1557	311.4	10901.7	10.9017	10900.2	10.9002		311.4	10901.7	10.9017	10902.4	10.9024		311.4	10903.2	10.9032	10901.5	10.9015		311.4	10903.3	10.9033	10902.9	10.9029
1558	311.6	10899	10.899	10901	10.901		311.6	10902.9	10.9029	10902.5	10.9025		311.6	10895.5	10.8955	10899.1	10.8991		311.6	10900.4	10.9004	10903.1	10.9031
1559	311.8	10905.4	10.9054	10903.5	10.9035		311.8	10908.2	10.9082	10905.3	10.9053		311.8	10905.8	10.9058	10904.8	10.9048		311.8	10900.4	10.9004	10903.2	10.9032
1560	312	10895.4	10.8954	10900.8	10.9008		312	10897.7	10.8977	10902.8	10.9028		312	10900	10.9	10901.8	10.9018		312	10904.3	10.9043	10903.3	10.9033
1561	312.2	10908.5	10.9085	10906.2	10.9062		312.2	10906.3	10.9063	10905.7	10.9057		312.2	10900.1	10.9001	10903.9	10.9039		312.2	10904.9	10.9049	10903.5	10.9035
1562	312.4	10906.2	10.9062	10905.2	10.9052		312.4	10901.2	10.9012	10904.7	10.9047		312.4	10906.7	10.9067	10905.8	10.9058		312.4	10904.7	10.9047	10903.6	10.9036
1563	312.6	10908.3	10.9083	10905.5	10.9055		312.6	10912.1	10.9121	10908.2	10.9082		312.6	10910.5	10.9105	10906.2	10.9062		312.6	10907.5	10.9075	10903.6	10.9036
1564	312.8	10908.4	10.9084	10905.5	10.9055		312.8	10908.9	10.9089	10905.7	10.9057		312.8	10906.7	10.9067	10906.1	10.9061		312.8	10902.9	10.9029	10903.5	10.9035
1565	313	10897.1	10.8971	10899.8	10.8998		313	10902.3	10.9023	10903.9	10.9039		313	10902.8	10.9028	10905.4	10.9054		313	10903.1	10.9031	10903.5	10.9035
1566	313.2	10906.6	10.9066	10905.2	10.9052		313.2	10907.2	10.9072	10905.1	10.9051		313.2	10909.5	10.9095	10905.5	10.9055		313.2	10905.1	10.9051	10903.4	10.9034
1567	313.4	10891.6	10.8916	10895.8	10.8958		313.4	10902.1	10.9021	10904	10.904		313.4	10904.5	10.9045	10905.2	10.9052		313.4	10904.2	10.9042	10903.3	10.9033
1568	313.6	10902.7	10.9027	10902.1	10.9021		313.6	10903.5	10.9035	10902.8	10.9028		313.6	10902.8	10.9028	10904.8	10.9048		313.6	10901.6	10.9016	10903.2	10.9032
1569	313.8	10898	10.898	10901	10.901		313.8	10900.7	10.9007	10901.8	10.9018		313.8	10902.7	10.9027	10904.3	10.9043		313.8	10905.9	10.9059	10903.1	10.9031
1570	314	10904.2	10.9042	10902.1	10.9021		314	10899.4	10.8994	10900.8	10.9008		314	10903.2	10.9032	10903.8	10.9038		314	10903.3	10.9033	10903	10.903
1571	314.2	10896	10.896	10899	10.899		314.2	10900.5	10.9005	10900.8	10.9008		314.2	10904.1	10.9041	10904	10.904		314.2	10900.8	10.9008	10903	10.903
1572	314.4	10903	10.903	10902.7	10.9027		314.4	10898.7	10.8987	10901.3	10.9013		314.4	10906	10.906	10904.8	10.9048		314.4	10901.5	10.9015	10902.9	10.9029
1573	314.6	10910.6	10.9106	10906.8	10.9068		314.6	10904.1	10.9041	10901.7	10.9017		314.6	10901.3	10.9013	10904.2	10.9042		314.6	10900.6	10.9006	10902.9	10.9029
1574	314.8	10900.8	10.9008	10903.4	10.9034		314.8	10900.5	10.9005	10902.4	10.9024		314.8	10907.8	10.9078	10905.8	10.9058		314.8	10905.3	10.9053	10903.1	10.9031
1575	315	10913.6	10.9136	10909.7	10.9097		315	10906.4	10.9064	10903.2	10.9032		315	10907.2	10.9072	10905.2	10.9052		315	10899.7	10.8997	10902.4	10.9024
1576	315.2	10902	10.902	10901.2	10.9012		315.2	10904.1	10.9041	10902.7	10.9027		315.2	10904.5	10.9045	10903.5	10.9035		315.2	10902.5	10.9025	10902.3	10.9023
1577	315.4	10915.4	10.9154	10911.4	10.9114		315.4	10911.8	10.9118	10907.5	10.9075		315.4	10910.5	10.9105	10906.4	10.9064		315.4	10907.4	10.9074	10903.5	10.9035
1578	315.6	10897.1	10.8971	10900.9	10.9009		315.6	10897.5	10.8975	10901.3	10.9013		315.6	10900.3	10.9003	10903.2	10.9032		315.6	10900.7	10.9007	10902.3	10.9023
1579	315.8	10904.1	10.9041	10904.6	10.9046		315.8	10904.2	10.9042	10904.6	10.9046		315.8	10903.1	10.9031	10903.1	10.9031		315.8	10903	10.903	10902.4	10.9024
1580	316	10911.5	10.9115	10908.5	10.9085		316	10909.9	10.9099	10908	10.908		316	10903	10.903	10902.8	10.9028		316	10902.3	10.9023	10902.5	10.9025
1581	316.2	10899.8	10.8998	10902.1	10.9021		316.2	10903.8	10.9038	10904.4	10.9044		316.2	10900.6	10.9006	10901.9	10.9019		316.2	10900.7	10.9007	10902.5	10.9025
1582	316.4	10903	10.903	10901.5	10.9015		316.4	10902.1	10.9021	10901.1	10.9011		316.4	10902.1	10.9021	10901.1	10.9011		316.4	10904.1	10.9041	10902.4	10.9024
1583	316.6	10886.8	10.8868	10891.5	10.8915		316.6	10887.5	10.8875	10892.4	10.8924		316.6	10897.3	10.8973	10901.4	10.9014		316.6	10900	10.9	10902.4	10.9024
1584	316.8	10900.5	10.9005	10900.6	10.9006		316.8	10901.5	10.9015	10901.6	10.9016		316.8	10902.4	10.9024	10902.4	10.9024		316.8	10902.4	10.9024	10902.5	10.9025
1585	317	10902	10.902	10905.3	10.9053		317	10897.7	10.8977	10901	10.901		317	10900.3	10.9003	10903.3	10.9033		317	10900.9	10.9009	10902.4	10.9024
1586	317.2	10914.2	10.9142	10911.9	10.9119		317.2	10903.4	10.9034	10900.9	10.9009		317.2	10905.7	10.9057	10902.7	10.9027		317.2	10902.9	10.9029	10902.4	10.9024
1587	317.4	10916.6	10.9166	10911.2	10.9112		317.4	10908.1	10.9081	10902.7	10.9027		317.4	10914.3	10.9143	10908.6	10.9086		317.4	10907.5	10.9075	10902.4	10.9024
1588	317.6	10907.1	10.9071	10907.9	10.9079		317.6	10898.9	10.8989	10899.9	10.8999		317.6	10900.4	10.9004	10901.6	10.9016		317.6	10903.3	10.9033	10902.2	10.9022
1589	317.8	10908.8	10.9088	10907.5	10.9075		317.8	10900.3	10.9003	10901.2	10.9012		317.8	10900.7	10.9007	10901.6	10.9016		317.8	10901.9	10.9019	10902.5	10.9025
1590	318	10907.7	10.9077	10908.1	10.9081		318	10903.2	10.9032	10902.8	10.9028		318	10899.9	10.8999	10900.5	10.9005		318	10904.8	10.9048	10903	10.903
1591	318.2	10899.9	10.8999	10900.4	10.9004		318.2	10901	10.901	10898.3	10.8983		318.2	10902.6	10.9026	10900.4	10.9004		318.2	10903.1	10.9031	10901.9	10.9019
1592	318.4	10887	10.887	10891.1	10.8911		318.4	10883.3	10.8833	10889.4	10.8894		318.4	10891	10.891	10896.5	10.8965		318.4	10897.4	10.8974	10900.4	10.9004
1593	318.6	10893.5	10.8935	10896.1	10.8961		318.6	10892	10.892	10892	10.892		318.6	10893.1	10.8931	10894.8	10.8948		318.6	10895.9	10.8959	10900.5	10.9005
1594	318.8	10905.1	10.9051	10905.3	10.9053		318.8	10891.2	10.8912	10892.2	10.8922		318.8	10892.7	10.8927	10893.4	10.8934		318.8	10900.3	10.9003	10901	10.901
1595	319	10904.1	10.9041	10905.5	10.9055		319	10892.4	10.8924	10895.2	10.8952		319	10894.7	10.8947	10896.3	10.8963		319	10898.5	10.8985	10901.7	10.9017
1596	319.2	10905.2	10.9052	10903.2	10.9032		319.2	10902.4	10.9024	10898.4	10.8984		319.2	10902.5	10.9025	10900.4	10.9004		319.2	10903.6	10.9036	10902.5	10.9025
1597	319.4	10911.9	10.9119	10905.6	10.9056		319.4	10904.1	10.9041	10901.2	10.9012		319.4	10907.5	10.9075	10902	10.902		319.4	10906.4	10.9064	10902.2	10.9022
1598	319.6	10904.8	10.9048	10905.2	10.9052		319.6	10902	10.902	10902.6	10.9026		319.6	10902.7	10.9027	10902.9	10.9029		319.6	10898.8	10.8988	10901.7	10.9017
1599	319.8	10908	10.908	10904.8	10.9048		319.8	10910	10.91	10906.7	10.9067		319.8	10905.8	10.9058	10903.9	10.9039		319.8	10904.2	10.9042	10902	10.902
1600	320	10900.7	10.9007	10902.2	10.9022		320	10902.4	10.9024	10903.3	10.9033		320	10902.1	10.9021	10904.4	10.9044		320	10902.4	10.9024	10902.4	10.9024
1601	320.2	10894	10.894	10899.6	10.8996		320.2	10899.4	10.8994	10902.7	10.9027		320.2	10905.1	10.9051	10905.2	10.9052		320.2	10903	10.903	10903.2	10.9032
1602	320.4	10898.8	10.8988	10898.5	10.8985		320.4	10904.1	10.9041	10901.8	10.9018		320.4	10910.2	10.9102	10906.3	10.9063		320.4	10909	10.909	10904.7	10.9047
1603	320.6	10898.1	10.8981	10901	10.901		320.6	10898.8	10.8988	10902.4	10.9024		320.6	10901.2	10.9012	10903.9	10.9039		320.6	10900.2	10.9002	10902.2	10.9022
1604	320.8	10912.8	10.9128	10908.2	10.9082		320.8	10903.6	10.9036	10903.8	10.9038		320.8	10902.2	10.9022	10903.5	10.9035		320.8	10904.3	10.9043	10903.4	10.9034
1605	321	10908.9	10.9089	10909.4	10.9094		321	10904	10.904	10905.6	10.9056		321	10902.4	10.9024	10904.2	10.9042		321	10900.4	10.9004	10903.2	10.9032
1606	321.2	10907	10.907	10908.8	10.9088		321.2	10909.6	10.9096	10907.4	10.9074		321.2	10903.4	10.9034	10905.6	10.9056		321.2	10904.6	10.9046	10903.4	10.9034
1607	321.4	10912.1	10.9121	10908.4	10.9084		321.4	10909.9	10.9099	10906.9	10.9069		321.4	10908.4	10.9084	10905.5	10.9055		321.4	10906.7	10.9067	10903.3	10.9033
1608	321.6	10908.2	10.9082	10905.7	10.9057		321.6	10906.3	10.9063	10905.7	10.9057		321.6	10905.8	10.9058	10904.8	10.9048		321.6	10903.7	10.9037	10903.1	10.9031
1609	321.8	10899.8	10.8998	10901.6	10.9016		321.8	10903.5	10.9035	10903.5	10.9035		321.8	10903	10.903	10904.8	10.9048		321.8	10899.1	10.8991	10902.9	10.9029
1610	322	10893	10.893	10896.4	10.8964		322	10897	10.897	10900.7	10.9007		322	10907.1	10.9071	10904.7	10.9047		322	10900.6	10.9006	10902.8	10.9028
1611	322.2	10901.9	10.9019	10899.7	10.8997		322.2	10903.2	10.9032	10902.2	10.9022		322.2	10904.5	10.9045	10903.8	10.9038		322.2	10903.2	10.9032	10902.5	10.9025
1612	322.4	10901.4	10.9014	10902.6	10.9026		322.4	10905.7	10.9057	10905.3	10.9053		322.4	10903.7	10.9037	10903	10.903		322.4	10902.4	10.9024	10902.3	10.9023
1613	322.6	10904.8	10.9048	10902.1	10.9021		322.6	10903	10.903	10901.6	10.9016		322.6	10899.9	10.8999	10900.3	10.9003		322.6	10901.9	10.9019	10902.1	10.9021
1614	322.8	10891.7	10.8917	10894.5	10.8945		322.8	10893.4	10.8934	10896.1	10.8961		322.8	10892.6	10.8926	10897	10.897		322.8	10899.9	10.8999	10901.9	10.9019
1615	323	10898.1	10.8981	10900.9	10.9009		323	10899.8	10.8998	10900.4	10.9004		323	10899.9	10.8999	10900.1	10.9001		323	10903.6	10.9036	10901.6	10.9016
1616	323.2	10908.8	10.9088	10907.4	10.9074		323.2	10909.9	10.9099	10907.4	10.9074		323.2	10906.3	10.9063	10905	10.905		323.2	10903.9	10.9039	10901.5	10.9015
1617	323.4	10920.4	10.9204	10916.4	10.9164		323.4	10907.2	10.9072	10904.6	10.9046		323.4	10904.5	10.9045	10902.8	10.9028		323.4	10900.7	10.9007	10901	10.901
1618	323.6	10880.7	10.8807	10885.3	10.8853		323.6	10895.5	10.8955	10897.9	10.8979		323.6	10896.5	10.8965	10898.9	10.8989		323.6	10894.8	10.8948	10900.6	10.9006
1619	323.8	10915.3	10.9153	10913.2	10.9132		323.8	10904.8	10.9048	10902.2	10.9022		323.8	10901.1	10.9011	10898.5	10.8985		323.8	10901.7	10.9017	10900.8	10.9008
1620	324	10902.5	10.9025	10902.8	10.9028		324	10896.3	10.8963	10897.7	10.8977		324	10899.3	10.8993	10899.1	10.8991		324	10900.6	10.9006	10901	10.901
1621	324.2	10916.2	10.9162	10911.8	10.9118		324.2	10898.1	10.8981	10897.4	10.8974		324.2	10902.3	10.9023	10898.8	10.8988		324.2	10903.4	10.9034	10901.4	10.9014
1622	324.4	10904.9	10.9049	10907.3	10.9073		324.4	10897.2	10.8972	10897	10.897		324.4	10898.1	10.8981	10898.6	10.8986		324.4	10902.5	10.9025	10902	10.902
1623	324.6	10910.4	10.9104	10908.9	10.9089		324.6	10893.5	10.8935	10896.2	10.8962		324.6	10894.6	10.8946	10898.4	10.8984		324.6	10902	10.902	10901.9	10.9019
1624	324.8	10888.4	10.8884	10892.2	10.8922		324.8	10892.1	10.8921	10895.3	10.8953		324.8	10894.7	10.8947	10898.2	10.8982		324.8	10898.6	10.8986	10901.8	10.9018
1625	325	10894.8	10.8948	10898	10.898		325	10896.7	10.8967	10897.5	10.8975		325	10900.5	10.9005	10900.9	10.9009		325	10903.1	10.9031	10902.5	10.9025
1626	325.2	10902.2	10.9022	10906.1	10.9061		325.2	10900.9	10.9009	10900.5	10.9005		325.2	10902.7	10.9027	10904.2	10.9042		325.2	10903.4	10.9034	10903.3	10.9033
1627	325.4	10912.8	10.9128	10909.4	10.9094		325.4	10903.5	10.9035	10900.8	10.9008		325.4	10908.9	10.9089	10904.8	10.9048		325.4	10907.4	10.9074	10903.4	10.9034
1628	325.6	10907.2	10.9072	10904.9	10.9049		325.6	10899.3	10.8993	10900.5	10.9005		325.6	10903.8	10.9038	10903.7	10.9037		325.6	10902.3	10.9023	10903.3	10.9033
1629	325.8	10906.2	10.9062	10905.3	10.9053		325.8	10901.2	10.9012	10900	10.9		325.8	10903.3	10.9033	10903.1	10.9031		325.8	10901.7	10.9017	10903.2	10.9032
1630	326	10914.6	10.9146	10909.3	10.9093		326	10902.5	10.9025	10900	10.9		326	10904.1	10.9041	10902.3	10.9023		326	10905.8	10.9058	10903.1	10.9031
1631	326.2	10895.5	10.8955	10897.4	10.8974		326.2	10897.1	10.8971	10899.8	10.8998		326.2	10901.2	10.9012	10902	10.902		326.2	10904.2	10.9042	10903.1	10.9031
1632	326.4	10902.4	10.9024	10904.2	10.9042		326.4	10901	10.901	10901.6	10.9016		326.4	10901.4	10.9014	10901.8	10.9018		326.4	10907.7	10.9077	10903.1	10.9031
1633	326.6	10916.9	10.9169	10914.6	10.9146		326.6	10908.2	10.9082	10904.9	10.9049		326.6	10903.8	10.9038	10901.6	10.9016		326.6	10905.8	10.9058	10903.2	10.9032
1634	326.8	10904.7	10.9047	10907.2	10.9072		326.8	10904.8	10.9048	10905.9	10.9059		326.8	10901.3	10.9013	10901.4	10.9014		326.8	10903.8	10.9038	10903.3	10.9033
1635	327	10908.7	10.9087	10905.4	10.9054		327	10904	10.904	10904.2	10.9042		327	10902.8	10.9028	10901.1	10.9011		327	10901.6	10.9016	10903.1	10.9031
1636	327.2	10897.9	10.8979	10898.7	10.8987		327.2	10901.1	10.9011	10900.1	10.9001		327.2	10899.8	10.8998	10900.8	10.9008		327.2	10901.7	10.9017	10902.7	10.9027
1637	327.4	10906.4	10.9064	10904.8	10.9048		327.4	10904.1	10.9041	10900.8	10.9008		327.4	10901	10.901	10900.6	10.9006		327.4	10903.6	10.9036	10902.4	10.9024
1638	327.6	10879.8	10.8798	10887.1	10.8871		327.6	10887.2	10.8872	10892.5	10.8925		327.6	10898.4	10.8984	10900.5	10.9005		327.6	10900.3	10.9003	10902.1	10.9021
1639	327.8	10896.6	10.8966	10896.3	10.8963		327.8	10892.9	10.8929	10893.7	10.8937		327.8	10895.1	10.8951	10900.1	10.9001		327.8	10896.9	10.8969	10901.8	10.9018
1640	328	10898.1	10.8981	10898.4	10.8984		328	10896.2	10.8962	10896.2	10.8962		328	10900.7	10.9007	10899.8	10.8998		328	10901.4	10.9014	10901.6	10.9016
1641	328.2	10907.8	10.9078	10904.4	10.9044		328.2	10898.5	10.8985	10899.2	10.8992		328.2	10902.5	10.9025	10899.4	10.8994		328.2	10898.5	10.8985	10901.3	10.9013
1642	328.4	10908.1	10.9081	10907.7	10.9077		328.4	10901.7	10.9017	10901.8	10.9018		328.4	10899.3	10.8993	10899	10.899		328.4	10899.9	10.8999	10901	10.901
1643	328.6	10914.9	10.9149	10910.9	10.9109		328.6	10906.7	10.9067	10903	10.903		328.6	10897.2	10.8972	10899.8	10.8998		328.6	10899.2	10.8992	10901.4	10.9014
1644	328.8	10909.9	10.9099	10910.5	10.9105		328.8	10908	10.908	10905	10.905		328.8	10905	10.905	10901.5	10.9015		328.8	10904.9	10.9049	10902	10.902
1645	329	10888.8	10.8888	10894.3	10.8943		329	10895.7	10.8957	10899	10.899		329	10898.7	10.8987	10900.9	10.9009		329	10900	10.9	10902.6	10.9026
1646	329.2	10895.7	10.8957	10898.8	10.8988		329.2	10901.9	10.9019	10903	10.903		329.2	10904.1	10.9041	10903.5	10.9035		329.2	10902.4	10.9024	10903.3	10.9033
1647	329.4	10904.7	10.9047	10901.8	10.9018		329.4	10900.3	10.9003	10903.5	10.9035		329.4	10905.1	10.9051	10904.4	10.9044		329.4	10906.6	10.9066	10903.9	10.9039
1648	329.6	10901.9	10.9019	10900.3	10.9003		329.6	10908.1	10.9081	10905.6	10.9056		329.6	10906.6	10.9066	10905.2	10.9052		329.6	10907.2	10.9072	10904.3	10.9043
1649	329.8	10901.6	10.9016	10903	10.903		329.8	10902.6	10.9026	10905	10.905		329.8	10903.8	10.9038	10906.3	10.9063		329.8	10905.6	10.9056	10904.9	10.9049
1650	330	10905.4	10.9054	10905.8	10.9058		330	10910.9	10.9109	10909.8	10.9098		330	10907.7	10.9077	10907.4	10.9074		330	10908	10.908	10905.5	10.9055
1651	330.2	10906.9	10.9069	10905.1	10.9051		330.2	10909.9	10.9099	10908.5	10.9085		330.2	10906.7	10.9067	10907.3	10.9073		330.2	10907.2	10.9072	10905.4	10.9054
1652	330.4	10901.5	10.9015	10905.1	10.9051		330.4	10903.6	10.9036	10907	10.907		330.4	10903	10.903	10906.5	10.9065		330.4	10902.5	10.9025	10905.1	10.9051
1653	330.6	10901.5	10.9015	10901.5	10.9015		330.6	10905.6	10.9056	10905	10.905		330.6	10909.1	10.9091	10906.4	10.9064		330.6	10904.8	10.9048	10904.2	10.9042
1654	330.8	10889.3	10.8893	10889.9	10.8899		330.8	10899.7	10.8997	10901	10.901		330.8	10903.9	10.9039	10904.4	10.9044		330.8	10902.8	10.9028	10903.2	10.9032
1655	331	10926.9	10.9269	10921.4	10.9214		331	10914.8	10.9148	10909.4	10.9094		331	10908.6	10.9086	10904.4	10.9044		331	10905.3	10.9053	10904.3	10.9043
1656	331.2	10894.3	10.8943	10893.8	10.8938		331.2	10906.7	10.9067	10903.6	10.9036		331.2	10906.3	10.9063	10904.7	10.9047		331.2	10904.3	10.9043	10905.9	10.9059
1657	331.4	10911.2	10.9112	10907	10.907		331.4	10905.1	10.9051	10905.4	10.9054		331.4	10901.2	10.9012	10903	10.903		331.4	10905.5	10.9055	10906.1	10.9061
1658	331.6	10905.2	10.9052	10906.1	10.9061		331.6	10907.5	10.9075	10906.7	10.9067		331.6	10902.4	10.9024	10900.7	10.9007		331.6	10906.8	10.9068	10905.5	10.9055
1659	331.8	10896.7	10.8967	10900.8	10.9008		331.8	10900.1	10.9001	10903.6	10.9036		331.8	10897.7	10.8977	10900.5	10.9005		331.8	10902.8	10.9028	10905.3	10.9053
1660	332	10897.8	10.8978	10897.2	10.8972		332	10896.1	10.8961	10895.7	10.8957		332	10897.6	10.8976	10896.8	10.8968		332	10904.2	10.9042	10903.3	10.9033
1661	332.2	10907.5	10.9075	10903.4	10.9034		332.2	10906.7	10.9067	10902.8	10.9028		332.2	10903	10.903	10899	10.899		332.2	10905.5	10.9055	10901.6	10.9016
1662	332.4	10907.8	10.9078	10908	10.908		332.4	10903.7	10.9037	10903.8	10.9038		332.4	10906.8	10.9068	10906.9	10.9069		332.4	10907.4	10.9074	10907.9	10.9079
1663	332.6	10846.1	10.8461	10852.3	10.8523		332.6	10850.2	10.8502	10856.4	10.8564		332.6	10849.3	10.8493	10855.5	10.8555		332.6	10849	10.849	10855.8	10.8558
1664	332.8	10858.5	10.8585	10863.7	10.8637		332.8	10859.7	10.8597	10864.5	10.8645		332.8	10854.1	10.8541	10859.1	10.8591		332.8	10863.9	10.8639	10869.4	10.8694
1665	333	10906.1	10.9061	10904.1	10.9041		333	10907.2	10.9072	10905.5	10.9055		333	10904.6	10.9046	10902.9	10.9029		333	10903.9	10.9039	10902.8	10.9028
1666	333.2	10907.1	10.9071	10904.2	10.9042		333.2	10902.5	10.9025	10901.7	10.9017		333.2	10902.1	10.9021	10900.5	10.9005		333.2	10898.2	10.8982	10897.9	10.8979
1667	333.4	10899.1	10.8991	10901.7	10.9017		333.4	10904.5	10.9045	10904.6	10.9046		333.4	10902.9	10.9029	10904.2	10.9042		333.4	10901.2	10.9012	10901.9	10.9019
1668	333.6	10897.2	10.8972	10897.6	10.8976		333.6	10899.6	10.8996	10900.4	10.9004		333.6	10898.6	10.8986	10899.8	10.8998		333.6	10900	10.9	10900.4	10.9004
1669	333.8	10902.9	10.9029	10902.8	10.9028		333.8	10903.3	10.9033	10903.5	10.9035		333.8	10903.1	10.9031	10901.9	10.9019		333.8	10900	10.9	10901.6	10.9016
1670	334	10909.3	10.9093	10909.8	10.9098		334	10908.2	10.9082	10905.4	10.9054		334	10906.8	10.9068	10904.6	10.9046		334	10907.5	10.9075	10902.4	10.9024
1671	334.2	10915.4	10.9154	10911.9	10.9119		334.2	10917.3	10.9173	10912	10.912		334.2	10909	10.909	10904.1	10.9041		334.2	10904.8	10.9048	10902.5	10.9025
1672	334.4	10918.2	10.9182	10912.8	10.9128		334.4	10900.2	10.9002	10902.8	10.9028		334.4	10897.8	10.8978	10901.1	10.9011		334.4	10901.6	10.9016	10902.2	10.9022
1673	334.6	10907.8	10.9078	10908	10.908		334.6	10906.1	10.9061	10905.1	10.9051		334.6	10910	10.91	10906.7	10.9067		334.6	10905.3	10.9053	10902.5	10.9025
1674	334.8	10908.1	10.9081	10907.3	10.9073		334.8	10908.3	10.9083	10907.1	10.9071		334.8	10904	10.904	10903.3	10.9033		334.8	10906.2	10.9062	10902.9	10.9029
1675	335	10906.2	10.9062	10903.4	10.9034		335	10909.4	10.9094	10905.6	10.9056		335	10905.9	10.9059	10902.4	10.9024		335	10904.5	10.9045	10902.3	10.9023
1676	335.2	10894.9	10.8949	10897.8	10.8978		335.2	10897	10.897	10900.9	10.9009		335.2	10894.8	10.8948	10900.1	10.9001		335.2	10897.9	10.8979	10901.4	10.9014
1677	335.4	10890.7	10.8907	10896	10.896		335.4	10894.5	10.8945	10897.5	10.8975		335.4	10900	10.9	10900.3	10.9003		335.4	10903.1	10.9031	10902.1	10.9021
1678	335.6	10893.3	10.8933	10895.9	10.8959		335.6	10892.6	10.8926	10894.5	10.8945		335.6	10895.8	10.8958	10900.5	10.9005		335.6	10898.1	10.8981	10901.6	10.9016
1679	335.8	10903.5	10.9035	10901.9	10.9019		335.8	10898.5	10.8985	10900.8	10.9008		335.8	10902.8	10.9028	10902.7	10.9027		335.8	10903.6	10.9036	10902	10.902
1680	336	10907.3	10.9073	10908.1	10.9081		336	10910.4	10.9104	10910	10.91		336	10907.1	10.9071	10905.3	10.9053		336	10902.5	10.9025	10902.5	10.9025
1681	336.2	10918.8	10.9188	10916.6	10.9166		336.2	10916.7	10.9167	10911.5	10.9115		336.2	10906.1	10.9061	10906.4	10.9064		336.2	10905.1	10.9051	10903.5	10.9035
1682	336.4	10904.1	10.9041	10910.5	10.9105		336.4	10907.2	10.9072	10908.3	10.9083		336.4	10906.2	10.9062	10906.8	10.9068		336.4	10907.7	10.9077	10904.5	10.9045
1683	336.6	10913.8	10.9138	10912.2	10.9122		336.6	10919.1	10.9191	10916.1	10.9161		336.6	10909.7	10.9097	10907.1	10.9071		336.6	10904.8	10.9048	10904.1	10.9041
1684	336.8	10916.9	10.9169	10913.8	10.9138		336.8	10907.3	10.9073	10908.2	10.9082		336.8	10903.4	10.9034	10905.9	10.9059		336.8	10902.2	10.9022	10903.3	10.9033
1685	337	10909.9	10.9099	10910.5	10.9105		337	10903	10.903	10908.1	10.9081		337	10903.4	10.9034	10905.5	10.9055		337	10901.4	10.9014	10903.6	10.9036
1686	337.2	10913.3	10.9133	10911	10.911		337.2	10902.1	10.9021	10904.1	10.9041		337.2	10903.9	10.9039	10904.6	10.9046		337.2	10900.3	10.9003	10903.5	10.9035
1687	337.4	10913.4	10.9134	10909	10.909		337.4	10919.9	10.9199	10916.2	10.9162		337.4	10911	10.911	10905.8	10.9058		337.4	10908.9	10.9089	10905.8	10.9058
1688	337.6	10899.3	10.8993	10903.7	10.9037		337.6	10906.2	10.9062	10905.9	10.9059		337.6	10904.5	10.9045	10903.5	10.9035		337.6	10905.1	10.9051	10904.1	10.9041
1689	337.8	10907.2	10.9072	10905.1	10.9051		337.8	10909.4	10.9094	10906.3	10.9063		337.8	10906.4	10.9064	10902.8	10.9028		337.8	10904	10.904	10904.2	10.9042
1690	338	10903.8	10.9038	10903.1	10.9031		338	10901.7	10.9017	10905.2	10.9052		338	10899.3	10.8993	10902.2	10.9022		338	10902	10.902	10904.2	10.9042
1691	338.2	10900.5	10.9005	10901.6	10.9016		338.2	10905.9	10.9059	10904.2	10.9042		338.2	10901.4	10.9014	10901.8	10.9018		338.2	10902.6	10.9026	10904.2	10.9042
1692	338.4	10903	10.903	10900.4	10.9004		338.4	10907	10.907	10903.6	10.9036		338.4	10898.2	10.8982	10901.4	10.9014		338.4	10904.2	10.9042	10904.3	10.9043
1693	338.6	10893.2	10.8932	10896.7	10.8967		338.6	10897.6	10.8976	10900.3	10.9003		338.6	10905.1	10.9051	10902.4	10.9024		338.6	10905.4	10.9054	10904.2	10.9042
1694	338.8	10893.8	10.8938	10895.6	10.8956		338.8	10898.3	10.8983	10900.1	10.9001		338.8	10902	10.902	10902.2	10.9022		338.8	10900.9	10.9009	10904.1	10.9041
1695	339	10901.9	10.9019	10900.4	10.9004		339	10900.6	10.9006	10900.3	10.9003		339	10900.8	10.9008	10901.5	10.9015		339	10899.3	10.8993	10904.1	10.9041
1696	339.2	10895.6	10.8956	10900.6	10.9006		339.2	10896.9	10.8969	10901.1	10.9011		339.2	10898.8	10.8988	10900.5	10.9005		339.2	10904.9	10.9049	10904.1	10.9041
1697	339.4	10905.4	10.9054	10903.7	10.9037		339.4	10904.9	10.9049	10903	10.903		339.4	10899.4	10.8994	10901.2	10.9012		339.4	10903.6	10.9036	10904.2	10.9042
1698	339.6	10901.2	10.9012	10900.6	10.9006		339.6	10907.8	10.9078	10905.2	10.9052		339.6	10904.3	10.9043	10902.5	10.9025		339.6	10905.4	10.9054	10904.3	10.9043
1699	339.8	10904.8	10.9048	10906.2	10.9062		339.8	10907	10.907	10903.7	10.9037		339.8	10905.2	10.9052	10901.5	10.9015		339.8	10907.5	10.9075	10904	10.904
1700	340	10954.5	10.9545	10948.1	10.9481		340	10897.3	10.8973	10900.9	10.9009		340	10897.4	10.8974	10900.1	10.9001		340	10902.9	10.9029	10903.6	10.9036
1701	340.2	10897.7	10.8977	10898.5	10.8985		340.2	10902	10.902	10900.3	10.9003		340.2	10901	10.901	10902	10.902		340.2	10900.5	10.9005	10902.9	10.9029
1702	340.4	10907.5	10.9075	10908.8	10.9088		340.4	10899.4	10.8994	10900.3	10.9003		340.4	10903.4	10.9034	10904.1	10.9041		340.4	10902.3	10.9023	10902.2	10.9022
1703	340.6	10909.6	10.9096	10908.2	10.9082		340.6	10899.1	10.8991	10898.9	10.8989		340.6	10909.7	10.9097	10905.9	10.9059		340.6	10902.8	10.9028	10902.5	10.9025
1704	340.8	10901	10.901	10903.6	10.9036		340.8	10894.4	10.8944	10897.4	10.8974		340.8	10904.6	10.9046	10905	10.905		340.8	10902.2	10.9022	10903.1	10.9031
1705	341	10886.4	10.8864	10891.4	10.8914		341	10894.4	10.8944	10897.7	10.8977		341	10898	10.898	10901.8	10.9018		341	10901.6	10.9016	10903.8	10.9038
1706	341.2	10898.4	10.8984	10897.5	10.8975		341.2	10903.1	10.9031	10898.4	10.8984		341.2	10906.6	10.9066	10903.6	10.9036		341.2	10908.5	10.9085	10904.3	10.9043
1707	341.4	10901.7	10.9017	10897.5	10.8975		341.4	10897.3	10.8973	10899	10.899		341.4	10900.9	10.9009	10903.2	10.9032		341.4	10903.2	10.9032	10904.1	10.9041
1708	341.6	10900.9	10.9009	10901.7	10.9017		341.6	10898.2	10.8982	10899.4	10.8994		341.6	10900.8	10.9008	10903.3	10.9033		341.6	10905	10.905	10903.8	10.9038
1709	341.8	10886	10.886	10890.3	10.8903		341.8	10898.9	10.8989	10898.5	10.8985		341.8	10901.1	10.9011	10899.8	10.8998		341.8	10902.1	10.9021	10900.2	10.9002
1710	342	10905.6	10.9056	10904.6	10.9046		342	10897.3	10.8973	10896.9	10.8969		342	10897	10.897	10895.3	10.8953		342	10897.3	10.8973	10895.4	10.8954
1711	342.2	10912.2	10.9122	10907.9	10.9079		342.2	10898.1	10.8981	10896.4	10.8964		342.2	10896	10.896	10897.4	10.8974		342.2	10898.1	10.8981	10897.2	10.8972
1712	342.4	10904.6	10.9046	10903.9	10.9039		342.4	10899.4	10.8994	10894.1	10.8941		342.4	10902.3	10.9023	10899.7	10.8997		342.4	10901.2	10.9012	10898.6	10.8986
1713	342.6	10900.4	10.9004	10895.1	10.8951		342.6	10894.9	10.8949	10894.8	10.8948		342.6	10906.8	10.9068	10900.5	10.9005		342.6	10904.1	10.9041	10897.4	10.8974
1714	342.8	10904.8	10.9048	10902.8	10.9028		342.8	10903.1	10.9031	10898.5	10.8985		342.8	10900	10.9	10897.6	10.8976		342.8	10898.6	10.8986	10895.7	10.8957
1715	343	10776.3	10.7763	10780.7	10.7807		343	10867.4	10.8674	10871	10.871		343	10852.6	10.8526	10856.9	10.8569		343	10865	10.865	10869.1	10.8691
1716	343.2	10848.6	10.8486	10852.7	10.8527		343.2	10850.9	10.8509	10855	10.855		343.2	10853.1	10.8531	10857	10.857		343.2	10856.1	10.8561	10860	10.86
1717	343.4	10852.6	10.8526	10852	10.852		343.4	10858.2	10.8582	10858.2	10.8582		343.4	10857.1	10.8571	10856.8	10.8568		343.4	10858	10.858	10857.8	10.8578
1718	343.6	10850.4	10.8504	10852.1	10.8521		343.6	10852.5	10.8525	10854.8	10.8548		343.6	10856.9	10.8569	10859.2	10.8592		343.6	10856.8	10.8568	10859.7	10.8597
1719	343.8	10853.2	10.8532	10856.6	10.8566		343.8	10855.8	10.8558	10859.8	10.8598		343.8	10857.6	10.8576	10860.8	10.8608		343.8	10856.8	10.8568	10860.1	10.8601
1720	344	10871.4	10.8714	10866.1	10.8661		344	10875	10.875	10870.2	10.8702		344	10864.7	10.8647	10862.6	10.8626		344	10862.1	10.8621	10860.6	10.8606
1721	344.2	10860.7	10.8607	10861.7	10.8617		344.2	10864.1	10.8641	10864.7	10.8647		344.2	10861.6	10.8616	10858.5	10.8585		344.2	10861.2	10.8612	10859.3	10.8593
1722	344.4	10858.4	10.8584	10856.5	10.8565		344.4	10857	10.857	10855.5	10.8555		344.4	10853.1	10.8531	10853	10.853		344.4	10856.4	10.8564	10857.6	10.8576
1723	344.6	10850.8	10.8508	10853.3	10.8533		344.6	10852	10.852	10853.1	10.8531		344.6	10850.5	10.8505	10852.7	10.8527		344.6	10854.4	10.8544	10856.2	10.8562
1724	344.8	10856.1	10.8561	10853.5	10.8535		344.8	10856.6	10.8566	10852.3	10.8523		344.8	10858	10.858	10853.7	10.8537		344.8	10856.3	10.8563	10855	10.855
1725	345	10855.4	10.8554	10852.4	10.8524		345	10851.9	10.8519	10853.3	10.8533		345	10855.6	10.8556	10854.5	10.8545		345	10857.2	10.8572	10856.3	10.8563
1726	345.2	10851.3	10.8513	10851.5	10.8515		345.2	10854.9	10.8549	10854.8	10.8548		345.2	10853.6	10.8536	10855.8	10.8558		345.2	10856	10.856	10858.7	10.8587
1727	345.4	10849.6	10.8496	10853.4	10.8534		345.4	10852.9	10.8529	10853.6	10.8536		345.4	10854.6	10.8546	10853.6	10.8536		345.4	10856.9	10.8569	10857.6	10.8576
1728	345.6	10862.9	10.8629	10863.8	10.8638		345.6	10859.5	10.8595	10861.3	10.8613		345.6	10847.6	10.8476	10850.2	10.8502		345.6	10857.3	10.8573	10860	10.86
1729	345.8	10845.2	10.8452	10850.9	10.8509		345.8	10837.2	10.8372	10843.4	10.8434		345.8	10847	10.847	10853.4	10.8534		345.8	10850.8	10.8508	10857.5	10.8575
1730	346	10883.3	10.8833	10885.6	10.8856		346	10884.7	10.8847	10887.3	10.8873		346	10863.2	10.8632	10865.7	10.8657		346	10855	10.855	10858	10.858
1731	346.2	10903.2	10.9032	10899	10.899		346.2	10907	10.907	10902.9	10.9029		346.2	10904.7	10.9047	10900.4	10.9004		346.2	10903.8	10.9038	10899.9	10.8999
1732	346.4	10899	10.899	10895.4	10.8954		346.4	10904.6	10.9046	10901.2	10.9012		346.4	10902	10.902	10898.5	10.8985		346.4	10903.1	10.9031	10899.7	10.8997
1733	346.6	10897	10.897	10898.5	10.8985		346.6	10900	10.9	10900.9	10.9009		346.6	10897.1	10.8971	10897.9	10.8979		346.6	10898	10.898	10898.2	10.8982
1734	346.8	10911.2	10.9112	10908.7	10.9087		346.8	10915	10.915	10911.1	10.9111		346.8	10910.6	10.9106	10906.3	10.9063		346.8	10908.1	10.9081	10902.8	10.9028
1735	347	10882.3	10.8823	10884.1	10.8841		347	10907.3	10.9073	10908.8	10.9088		347	10898.4	10.8984	10900.1	10.9001		347	10901.9	10.9019	10901.9	10.9019
1736	347.2	10907.8	10.9078	10905.2	10.9052		347.2	10904.2	10.9042	10903.5	10.9035		347.2	10905.1	10.9051	10904.7	10.9047		347.2	10897.5	10.8975	10899.8	10.8998
1737	347.4	10917.1	10.9171	10912.3	10.9123		347.4	10905.9	10.9059	10902.7	10.9027		347.4	10903.8	10.9038	10900.8	10.9008		347.4	10903.9	10.9039	10901.2	10.9012
1738	347.6	10892.3	10.8923	10893.9	10.8939		347.6	10887.7	10.8877	10891.6	10.8916		347.6	10890	10.89	10894	10.894		347.6	10897	10.897	10898	10.898
1739	347.8	10889.6	10.8896	10893.6	10.8936		347.8	10896.4	10.8964	10894.1	10.8941		347.8	10902	10.902	10899.7	10.8997		347.8	10902	10.902	10898.9	10.8989
1740	348	10902.3	10.9023	10897.9	10.8979		348	10895.4	10.8954	10896.7	10.8967		348	10899.4	10.8994	10900.1	10.9001		348	10899.2	10.8992	10900.3	10.9003
1741	348.2	10895.6	10.8956	10897.2	10.8972		348.2	10907	10.907	10903.5	10.9035		348.2	10907.5	10.9075	10904.1	10.9041		348.2	10904.1	10.9041	10901.3	10.9013
1742	348.4	10905.3	10.9053	10903	10.903		348.4	10901	10.901	10901.1	10.9011		348.4	10896.4	10.8964	10900.1	10.9001		348.4	10898.7	10.8987	10901.4	10.9014
1743	348.6	10872	10.872	10877	10.877		348.6	10894.6	10.8946	10900.3	10.9003		348.6	10903.1	10.9031	10902.7	10.9027		348.6	10907.5	10.9075	10904.4	10.9044
1744	348.8	10890.7	10.8907	10893.4	10.8934		348.8	10895.8	10.8958	10899.9	10.8999		348.8	10896.8	10.8968	10902.1	10.9021		348.8	10900	10.9	10901.3	10.9013
1745	349	10895.1	10.8951	10897.4	10.8974		349	10908.8	10.9088	10905.9	10.9059		349	10902.8	10.9028	10902.3	10.9023		349	10906.7	10.9067	10902.4	10.9024
1746	349.2	10902.1	10.9021	10905.7	10.9057		349.2	10908.7	10.9087	10907	10.907		349.2	10903.1	10.9031	10902.2	10.9022		349.2	10901.1	10.9011	10901.3	10.9013
1747	349.4	10913.7	10.9137	10910.2	10.9102		349.4	10911.1	10.9111	10908.3	10.9083		349.4	10905.2	10.9052	10902.4	10.9024		349.4	10902.7	10.9027	10901.6	10.9016
1748	349.6	10913.8	10.9138	10912.3	10.9123		349.6	10908.8	10.9088	10908.5	10.9085		349.6	10905.5	10.9055	10902.8	10.9028		349.6	10900.8	10.9008	10901.9	10.9019
1749	349.8	10917.4	10.9174	10914	10.914		349.8	10905.9	10.9059	10908.6	10.9086		349.8	10899.8	10.8998	10903	10.903		349.8	10901.2	10.9012	10902.2	10.9022

## Sheet: Fig 11 and 12 (Latest)
									6ns	Distance (m)	LCF	LCF+WD	10ns	LCF	LCF+WD	14ns	LCF	LCF+WD	18ns	LCF	LCF+WD	22ns	LCF	LCF+WD	30ns	LCF	LCF+WD	60ns	LCF	LCF+WD
										0.2	10899.7	10869.1		10869.1	10867.6		10875.3	10868.3		10871.6	10867.6		10869.7	10867.4		10879.7	10875.3		10884.7	10884.7
										0.4	10893.6	10876.4		10877.8	10867.8		10874.2	10867.3		10890.5	10885.8		10872.5	10866		10880.2	10873		10881.7	10879.3
	400m-800m (2000:4000)									0.6	10902.5	10887.4		10870	10868		10867.2	10866.3		10863.4	10861.1		10865.4	10864.6		10873.6	10870.6		10870.5	10872.2
	TL(ns)	6	10	14	18	22	30	60		0.8	10852.8	10864.8		10861.3	10867.1		10867.7	10865.4		10863.9	10862.5		10862.2	10863.8		10862.2	10868.7		10864.5	10868.8
	LCF	19.7269	7.60412	5.57982	5.19004	6.58695	11.7282	70.4123		1	10824.4	10833.8		10859.7	10865.9		10859.7	10864.5		10860.5	10863.4		10859.8	10863.3		10867.4	10867.1		10865.2	10866.7
	LCF + WD	12.0807	3.38512	2.98366	3.27656	5.49558	10.6919	70.2783		1.2	10845.2	10847.9		10874.4	10864.7		10856.9	10863.8		10858.3	10863.1		10859.1	10862.8		10862.9	10865.7		10867.7	10871.1
		7.64615	4.21899	2.59617	1.91348	1.09137	1.0363	0.133951		1.4	10853.3	10873.9		10859.5	10863.4		10864.6	10863.1		10862	10862		10862.1	10862.4		10864.1	10864.4		10882.5	10876.9
	Temperature									1.6	10874.1	10872.8		10865.9	10861.8		10858.7	10862.2		10860.2	10860.1		10861.9	10862.2		10862.1	10862.4		10874	10877.5
	TL(ns)	6	10	14	18	22	30	60		1.8	10880.6	10865.2		10854.8	10860.3		10867.5	10861.4		10858.7	10858.1		10864.3	10862.2		10858.1	10860.5		10883.4	10882.6
	LCF	19.9241	7.68016	5.63562	5.24194	6.65282	11.8455	71.1164		2	10843.6	10863		10849.1	10858.5		10859.5	10860.5		10853.3	10855.4		10862.1	10862.3		10859.5	10858.1		10864.7	10866.6
	LCF + WD	12.2015	3.41897	3.01349	3.30933	5.55053	10.7988	70.9811		2.2	10859.4	10861.6		10850.3	10857		10853.2	10859.7		10856.9	10853		10862.8	10862.4		10860	10856.1		10884	10882.3
		7.72261	4.26118	2.62213	1.93262	1.10228	1.04667	0.13529		2.4	10857.1	10860.8		10866	10856.7		10857.7	10859.5		10850.6	10854.9		10862	10862		10849.2	10856.4		10871.2	10874.8
										2.6	10873.8	10860.6		10866	10857.1		10860.3	10859.6		10852.1	10858.1		10862	10861.4		10854.5	10857.5		10866.4	10867.6
	BFS for section from 1000 to 2000									2.8	10843.5	10860.8		10847.2	10857.6		10864	10859.8		10869.8	10862.5		10863	10860.8		10860.3	10859.5		10874.2	10873.6
	TL(ns)	6	10	14	18	22	30	60		3	10852.1	10861.3		10856.3	10858.4		10859.3	10860		10868.1	10866.8		10859.3	10860.1		10864.2	10861.7		10879.5	10878.3
	LCF	20.4972	7.26985	5.81276	5.44753	5.60227	11.3217	10.7892		3.2	10861.4	10861.7		10860.8	10859.2		10859.3	10860.4		10867.8	10867.3		10856.2	10859.7		10867.5	10861.5		10894	10892
	LCF + WD	12.5635	2.77179	3.71113	3.68002	4.14279	10.3113	9.88508		3.4	10861	10862.1		10858.4	10860.1		10859	10860.9		10863.1	10866.2		10859.6	10859.3		10856.6	10860.6		10861.4	10862.4
										3.6	10872.8	10862.6		10854.2	10861.3		10858.3	10861.5		10863.8	10865		10861	10859		10858.3	10861.3		10866.1	10866
	Fiber length (m)	1200								3.8	10851.5	10863		10856.9	10862.4		10858	10862		10862.6	10863.4		10857.4	10858.6		10865.7	10862.3		10866.1	10867.3
	How many avg	14000								4	10862.6	10862.9		10869.1	10862.7		10859.8	10862		10868.3	10862.2		10860.2	10858.5		10862.7	10861.7		10889.6	10888.7
	Sampling speed (GS/s)	2.5								4.2	10849.1	10862.3		10864.4	10862.7		10864.6	10861.8		10861.6	10861.4		10857.6	10858.3		10861	10860.7		10862.2	10862.7
	sample time (ns)	0.4								4.4	10862.1	10862.5		10863.1	10862.7		10858.9	10861.6		10856.1	10860		10859.6	10858.3		10856.3	10859.7		10889.4	10887.9
	Data shift	5								4.6	10857	10862.5		10864.7	10862.5		10864.8	10861.3		10854.2	10858.8		10856.4	10858.4		10856.7	10858.8		10886.7	10887.1
	Time step (ns)	2								4.8	10856.6	10860.5		10857.2	10862.4		10864.1	10860.8		10857.5	10859.1		10856	10858.2		10858.6	10858.6		10863.3	10863.9
	Spatial point (m)	0.2								5	10843.7	10858.4		10862	10862.4		10858.6	10860.3		10861.2	10859.9		10855.5	10858.1		10854.7	10858.8		10887	10884
	Start point	2760	0m							5.2	10813.7	10854.3		10870.9	10862.3		10855.8	10859.2		10865.2	10861.1		10863.4	10857.8		10860.1	10858.8		10863.4	10865.2
	End point	32965	1208m							5.4	10852.9	10850.6		10848.1	10862.1		10851.6	10858.2		10863.8	10862.3		10853.9	10857.5		10860.3	10858.9		10862.9	10864.8
	Processing time (minutes)	5.44								5.6	10851.6	10854		10844.3	10862.3		10858.1	10858.9		10857.3	10862.3		10856.3	10858		10855.7	10860.1		10863.8	10863
	BFS resolution	3.68								5.8	10863.5	10859.2		10866.9	10862.5		10868	10860.2		10859.4	10861.8		10853.7	10858.7		10856.7	10861.5		10864.4	10865
	Spatial resolution									6	10860.9	10866.9		10863.4	10862.9		10864.4	10861		10859.1	10861.2		10864.1	10859.7		10872.4	10863.8		10864.3	10866.9
	TL	18ns								6.2	10883.4	10874.3		10862.1	10863.3		10864.3	10861.6		10859.8	10860.6		10864.5	10860.7		10870	10866		10869	10868.9
	Ti	2ns								6.4	10881	10872.6		10867.9	10863.2		10866	10860.9		10862	10860.1		10856.7	10860.4		10859.1	10865.2		10871.2	10870.3
	TS	4ns								6.6	10870.8	10867.9		10857.7	10863		10852.6	10860		10867.2	10859.7		10858.4	10859.8		10864.8	10863.6		10871	10869.8
	How many BGS	6042								6.8	10851.5	10861.5		10854.3	10862.3		10854.9	10858.4		10858	10859.1		10861.3	10859.1		10861.4	10860.9		10870.4	10866.8
										7	10860.5	10854.8		10862	10861.6		10854.3	10856.9		10852.7	10858.7		10856.9	10858.4		10860.9	10858.2		10870.8	10869.6
										7.2	10857.4	10853.9		10864.8	10862.6		10858.2	10857.2		10858.2	10858.7		10856.6	10858.5		10853.6	10859.3		10840.3	10841.9
										7.4	10843.9	10855.1		10865.1	10864.1		10858.3	10858.2		10860.5	10859		10861.6	10859.1		10862.4	10861.5		10860.7	10863.9
										7.6	10853.3	10856.8		10874.2	10866.2		10866.4	10859.6		10863.9	10859.3		10858.3	10859.2		10863.4	10864.4		10861.9	10860.8
										7.8	10870.3	10858.9		10866.8	10868.3		10861.8	10860.9		10858.7	10859.6		10854.7	10859.2		10871.8	10867.3		10860.1	10860
										8	10871.4	10859		10873.4	10867.4		10861.2	10860.9		10858.1	10860		10857.6	10860.9		10865.1	10867		10860.3	10859.4
										8.2	10865.7	10858.4		10863.9	10865.5		10859.5	10860.4		10860.9	10860.5		10870.8	10862.9		10863.4	10865.5		10858.2	10859.5
										8.4	10865.3	10858.1		10856.4	10863		10852	10859.6		10862.3	10861		10860.4	10863.5		10864.6	10863.8		10859.2	10859.1
										8.6	10842.4	10857.9		10851.5	10860.4		10857.2	10858.8		10864.3	10861.5		10863.2	10863.7		10866.6	10861.8		10858.5	10858.7
										8.8	10850.9	10858.1		10856.5	10860		10860.6	10858.7		10861.8	10861.5		10864.7	10863.5		10853.3	10860.2		10858.7	10858.5
										9	10863.7	10859		10858.2	10860.4		10861.1	10858.7		10862	10861.3		10865.9	10863		10860.9	10858.7		10857.7	10858.3
										9.2	10848.5	10858.2		10865.5	10861.3		10850.2	10859.1		10859	10860.8		10864.8	10862.6		10850.6	10857		10857.3	10858
										9.4	10856.5	10857.6		10860.1	10862.3		10859.2	10859.5		10857.1	10860.3		10859.7	10862		10854.8	10855.5		10857.7	10857.7
										9.6	10867.8	10860.9		10864.9	10861.9		10861	10859		10861.6	10860.3		10863.1	10860.5		10849.3	10855.4		10857.1	10857.6
										9.8	10865.5	10864.4		10859.6	10861.2		10860.1	10858.5		10860.1	10860.4		10852.9	10859		10858.3	10856		10857.8	10857.5
										10	10873	10871.1		10855.1	10859.6		10855	10857.3		10869.7	10860.7		10855.8	10856.5		10862.6	10856.7		10856.7	10857.5
										10.2	10881.6	10877.1		10857.9	10858.1		10855.8	10856.3		10859.7	10861		10854.3	10854.2		10858	10857.5		10857.1	10857.4
										10.4	10873.5	10870.7		10859.4	10860.1		10859.7	10857.6		10856.7	10860.2		10856.3	10855.5		10853.7	10859		10858.7	10856.9
										10.6	10858.6	10862.2		10873.3	10862.9		10868.5	10859.4		10857.4	10859.2		10855.4	10857.8		10858.2	10860.6		10854.2	10856.2
										10.8	10865.7	10848.1		10871.4	10867		10865	10862.2		10855.2	10857.9		10862.1	10860.9		10863.6	10862.6		10851	10855.8
										11	10824.4	10831.2		10878.2	10870.9		10875	10864.8		10858.1	10856.8		10865.5	10864.1		10867.1	10864.5		10854.1	10855.4
										11.2	10860.8	10851.5		10866.9	10869.9		10855.5	10864.4		10856.6	10856.8		10863.3	10863.6		10867.9	10864.5		10853.7	10854.4
										11.4	10764.4	10807		10870.6	10867.2		10861.8	10863		10851.7	10857.5		10860.5	10861.5		10867.2	10863.8		10853.1	10853.5
										11.6	10865.6	10889.9		10862.7	10863.6		10859.5	10860.9		10852.9	10857.9		10860.5	10860.9		10862.6	10862.8		10852.2	10850.9
										11.8	10836.8	10857.2		10858.8	10859.8		10855.9	10858.6		10859.1	10858.6		10864.4	10861		10864.3	10861.8		10846.2	10847.1
										12	10858.8	10868.7		10857.4	10859.3		10854.9	10859		10860.2	10860		10851.3	10856.6		10862.2	10861.1		10844.3	10850.7
										12.2	10872.1	10869.5		10872.6	10859.9		10855.5	10860.2		10863.7	10861.5		10851.3	10851.5		10859.1	10860.7		10867.4	10863.5
										12.4	10877.3	10867.1		10854.5	10860.7		10861.7	10862.1		10858.9	10863.8		10856.2	10855.4		10863	10860.3		10843.5	10842.3
										12.6	10864.6	10861.4		10861.3	10861.7		10863.9	10864.2		10866	10866		10862.9	10861.9		10859.5	10859.9		10868	10867.4
										12.8	10851.7	10860.2		10861.7	10862		10864.8	10863.6		10869.5	10865.4		10863.3	10862.7		10857.1	10860.7		10865	10863.5
										13	10844.7	10859.8		10843	10862.1		10860.6	10862.4		10864.6	10864		10863.3	10861.8		10865.3	10864.7		10855.9	10859.8
										13.2	10871.2	10859.3		10858.4	10862.2		10858.8	10860		10861.6	10861.5		10864.7	10862.8		10859.8	10858.8		10862	10858.4
										13.4	10870.7	10859		10858.7	10862.3		10855.6	10857.7		10855.2	10859		10866.1	10863.7		10840.9	10841		10857.7	10857.6
										13.6	10871.4	10858.7		10867.9	10862.4		10858.5	10859.6		10861	10860.2		10862.3	10862.2		10888.8	10887.5		10858.6	10855.1
										13.8	10878	10858.5		10854	10862.4		10856.4	10862.7		10864.7	10862.6		10856.7	10860.2		10859.6	10859.1		10854.1	10853.4
										14	10840.6	10858.4		10861.3	10862.5		10870.3	10867		10865.3	10865.8		10851.6	10857.1		10872.3	10871.3		10841.9	10848.2
										14.2	10846.7	10858.4		10858.9	10862.5		10870.4	10871.2		10869.5	10869.1		10851.9	10854.2		10829.4	10833.8		10838	10839
										14.4	10838.4	10858.6		10869	10862.4		10870.3	10870		10868.5	10868.4		10853.4	10855.1		10849.1	10846.9		10858.9	10856.8
										14.6	10863	10858.8		10867.5	10862.4		10868.3	10867		10871.4	10866.5		10860.8	10857.3		10842.6	10846.1		10852.4	10849.6
										14.8	10879.5	10859.1		10861.8	10862.3		10866.5	10863.1		10862	10864		10865.4	10860.4		10856.4	10852.1		10851.7	10853.1
										15	10867.3	10859.5		10859.6	10862.2		10864.2	10859		10864.2	10861.4		10865.7	10863.6		10854.5	10855.9		10878	10875.6
										15.2	10864.3	10859.5		10857.8	10862.2		10855.8	10858.1		10856.6	10860.6		10856.9	10863		10859.3	10858.8		10847.3	10848.8
										15.4	10861.7	10859.5		10860.7	10862.2		10854.3	10858.3		10863.7	10860.6		10857.1	10861.3		10864.1	10864.5		10847.6	10851.1
										15.6	10872.8	10859.5		10861.8	10862.3		10862.4	10858.8		10861.8	10860.5		10859	10859		10847.7	10850.1		10851.9	10850.2
										15.8	10882.3	10859.5		10848.6	10862.3		10860.1	10859.6		10860.4	10860.7		10855.7	10856.6		10865	10863		10853.3	10854.3
										16	10852.3	10859.5		10854.8	10862.3		10865.9	10859.4		10857.9	10860.7		10856.6	10856.5		10862.6	10862.9		10848.3	10854.1
										16.2	10855.6	10859.5		10860.2	10862.3		10859.8	10859		10860.4	10860.8		10856.3	10857.4		10864.1	10865.2		10853.8	10853.8
										16.4	10873.8	10859.6		10853	10862.4		10859.1	10858.6		10856.1	10860.6		10859.2	10858.1		10865.5	10870.6		10858.9	10852.5
										16.6	10861.6	10859.6		10860.2	10862.4		10847.5	10858.3		10859.2	10860.6		10855.9	10859		10873.3	10871.9		10852.4	10852.2
										16.8	10866.5	10859.6		10865.9	10862.4		10859.6	10858.3		10865.1	10860.6		10862.5	10860.1		10895.2	10889.9		10850	10854.1
										17	10843.1	10859.6		10868.3	10862.4		10859.9	10858.5		10865.1	10860.3		10860.4	10861.1		10876.1	10870.1		10854.7	10856.1
										17.2	10892.3	10859.7		10859.2	10862.7		10858.1	10858.7		10860.3	10861.8		10868.7	10862.6		10868.2	10868.5		10872.4	10870.1
										17.4	10855.3	10859.7		10868.1	10862.9		10860.1	10859		10866.3	10863.9		10863.9	10863.9		10865.1	10865.1		10852.8	10851.7
										17.6	10840.4	10859.7		10871.3	10862.9		10848.6	10859.2		10853.7	10860.1		10861	10863.2		10861.2	10861.4		10895.2	10893.2
										17.8	10833.3	10859.7		10861.8	10863.2		10859.8	10859.4		10851.7	10854.8		10861.9	10861.8		10851.9	10857.4		10856.8	10856.4
										18	10857.1	10859.8		10865.2	10861.1		10866.4	10859.7		10855.4	10857.1		10861.5	10859.5		10855.2	10855.9		10857.1	10856.8
										18.2	10856.1	10859.8		10861.3	10858.2		10861.8	10859.9		10861.3	10861.4		10859.5	10857.3		10852.1	10853.7		10857	10856.2
										18.4	10867.8	10859.8		10874.8	10863		10857	10860.3		10859.8	10861.5		10848.2	10857		10858.2	10854.1		10852.3	10853.6
										18.6	10857.7	10859.8		10873	10869.7		10854.8	10860.6		10855.7	10860.5		10858.4	10857.1		10832.7	10835.3		10876.4	10874.5
										18.8	10862	10859.9		10877.6	10866.5		10856.1	10861		10868.6	10860.7		10861.6	10859.5		10845.1	10844.3		10877.1	10874.8
										19	10857.5	10859.9		10869.2	10860.7		10864.4	10861.3		10863	10861		10863.8	10862.8		10855.6	10857.9		10870.2	10872.5
										19.2	10853.7	10859.9		10840.5	10860.3		10860	10861.7		10854.9	10860.6		10859	10858.6		10862.4	10858.6		10878	10876
										19.4	10862.8	10860		10858	10861.4		10867.2	10862.2		10862.2	10860.1		10851.8	10852.5		10857.9	10855.6		10885.9	10880.7
										19.6	10848.8	10860		10849.9	10860.7		10862.4	10862.6		10858.7	10859.5		10855	10855.5		10855.5	10857.2		10871.9	10875.6
										19.8	10853.8	10860		10861.5	10860		10863	10863		10858.5	10859		10859.3	10860.8		10859.5	10859.3		10869.7	10870.4
										20	10859.2	10860.1		10872.1	10861.3		10862.5	10863.2		10859.6	10859.4		10863.4	10860.8		10856.3	10857.6		10871.3	10869.2
										20.2	10862.1	10860.2		10862.2	10863		10870.3	10863.3		10858.2	10860.3		10859.5	10859.4		10852	10856.1		10868.8	10869.3
										20.4	10848.3	10860.3		10864.8	10865.2		10862.1	10863.4		10857.9	10861.1		10860.9	10859		10850.6	10853.1		10870	10868.9
										20.6	10869.7	10860.4		10865.7	10867.4		10860.3	10863.4		10864.2	10862.1		10858.5	10858.9		10849	10849.4		10866.9	10868.4
										20.8	10870.9	10860.5		10871.1	10866.9		10864.3	10863.3		10867.4	10862.9		10858.1	10858.9		10866.5	10863.5		10868.3	10866.5
										21	10869	10860.6		10876.4	10865.4		10861.2	10863.2		10864.6	10863.6		10856.5	10859		10885.6	10883.2		10861.1	10864.4
										21.2	10832.3	10860.8		10864.8	10863.4		10865.4	10862.9		10866.7	10864.4		10856.5	10859.2		10871	10874		10859.4	10862.1
										21.4	10848.3	10860.9		10858.3	10861.4		10870	10862.7		10867.2	10865.1		10859.3	10859.5		10848.8	10848.5		10858.9	10860
										21.6	10855.6	10861		10858	10861.1		10863	10862.8		10862.7	10864.9		10861.4	10859.9		10873.9	10874.2		10861.9	10860.2
										21.8	10868.9	10861.1		10867.7	10861.5		10862.6	10863.1		10865.6	10864.3		10860.4	10860.4		10809.6	10813.7		10861.6	10861
										22	10864.9	10861.2		10858	10862		10865	10863.4		10866.7	10863.6		10864.8	10860.9		10853.6	10852.9		10864.2	10860.8
										22.2	10860.1	10861.4		10856.7	10862.6		10871	10863.8		10864.6	10862.8		10861.7	10861.5		10867	10861		10859.7	10860.3
										22.4	10874.5	10861.5		10861	10862.8		10868.7	10863.6		10861.1	10862.2		10862.6	10861.6		10857.9	10866.2		10856.4	10859.4
										22.6	10854.3	10861.6		10854.8	10862.8		10864.3	10863.2		10856.5	10861.8		10862.7	10861.6		10855.6	10863.2		10857.8	10858.6
										22.8	10841.1	10861.7		10865.4	10863		10861	10862.6		10860.2	10861.3		10859.8	10861.5		10870.2	10864.7		10860	10857.3
										23	10882.9	10861.8		10864.2	10863.1		10857.4	10862		10863.5	10860.9		10863.8	10861.3		10863	10865.7		10859.5	10856.8
										23.2	10871.5	10862		10865.5	10863.1		10856.7	10861.8		10863.1	10860.6		10861.9	10861.3		10867.6	10864.9		10855.5	10857.2
										23.4	10846	10862.1		10864.6	10863.1		10868	10861.6		10863	10860.5		10859.1	10861.4		10868.5	10863.3		10853.8	10857.3
										23.6	10866.6	10862.3		10865.9	10863		10858.6	10861.7		10858.7	10860.4		10859.4	10861.4		10861.7	10861.8		10872.1	10867.3
										23.8	10865.3	10862.4		10857.2	10863		10855.8	10861.9		10862	10860.4		10861	10861.4		10858.1	10860.3		10875.4	10875
										24	10868.8	10862.6		10864	10862.9		10858.7	10861.2		10860.8	10860.4		10862.6	10861.7		10859.7	10858.4		10873.2	10873
										24.2	10858.9	10862.7		10866.7	10862.8		10858.4	10860.4		10855.1	10860.4		10862	10862.1		10858.9	10856.5		10870.5	10869.8
										24.4	10871.1	10862.8		10864.8	10862.7		10853.9	10858.9		10865	10860.5		10862.5	10862.6		10852.6	10854.7		10847.8	10851.7
										24.6	10863	10863		10863.3	10862.6		10855	10857.5		10861.5	10860.5		10860.4	10863		10856.2	10853.1		10847.8	10847
										24.8	10853.8	10863.1		10862.6	10862.6		10858.1	10858.7		10857.2	10860.7		10868.1	10863		10845.9	10852.4		10844.8	10849
										25	10872.3	10863.3		10865.2	10862.5		10869.1	10860.5		10857.6	10860.9		10861.6	10862.9		10853.9	10852.2		10868.4	10866.4
										25.2	10859.1	10863.4		10865.9	10862.5		10866.3	10863.3		10866.6	10861		10870.5	10862.6		10854.7	10852		10864.3	10864.3
										25.4	10860.4	10863.6		10864.3	10862.4		10866.8	10865.9		10861.3	10861.2		10864	10862.3		10852.6	10852.3		10863.6	10858.7
										25.6	10839.5	10863.7		10869	10862.4		10866.5	10865.1		10854.7	10861.7		10856.4	10862		10851	10854.2		10856.6	10858.2
										25.8	10861.6	10863.9		10858.9	10862.3		10857.7	10863.1		10863.5	10862.3		10862.4	10861.8		10852.8	10856.6		10857.5	10859.7
										26	10863.4	10864		10860.9	10862.3		10860.9	10860.6		10864.8	10863		10859.8	10861.5		10858.3	10861.6		10858.2	10855.7
										26.2	10861.7	10864.2		10856.2	10862.2		10860.8	10857.9		10864.1	10863.6		10859.1	10861.1		10876.4	10866.9		10854.2	10851.7
										26.4	10842.9	10864.3		10857.3	10862.3		10857.3	10857.6		10866.2	10863.6		10861.8	10860.8		10865.3	10867.6		10857.4	10860.6
										26.6	10872.1	10864.3		10856.9	10862.3		10854.9	10858.2		10868	10863.3		10862.1	10860.5		10867.5	10866.6		10872.5	10869.6
										26.8	10884.7	10864.4		10859.5	10862.3		10854.3	10859		10861.2	10862.8		10862.2	10860.2		10863.9	10865.1		10888.1	10885.4
										27	10861.3	10864.4		10859	10862.4		10857.5	10860		10864.6	10862.2		10855.2	10859.8		10864	10863.4		10862.3	10864.8
										27.2	10869.6	10864.5		10865.6	10862.7		10862.5	10860.3		10859	10862		10857.8	10859.5		10861.5	10863		10879.1	10877.2
										27.4	10845.6	10864.5		10863.7	10863		10862	10860.4		10859.7	10861.8		10861.1	10859.3		10862.3	10862.9		10869.4	10867
										27.6	10854.1	10864.5		10858	10863.4		10857.8	10860.7		10859.5	10861.7		10860.9	10859		10862.1	10863.7		10862.1	10863.7
										27.8	10856.1	10864.5		10864.7	10863.7		10859.6	10860.9		10865.3	10861.6		10856.5	10858.8		10866.6	10864.7		10861	10863.9
										28	10871.4	10864.5		10870.9	10863.7		10862.9	10861.3		10857.6	10861.1		10855.3	10858.5		10867.8	10862.6		10840	10842.5
										28.2	10847.7	10864.5		10862.4	10863.6		10862.9	10861.7		10860.4	10860.5		10858.2	10858.2		10854.1	10859.8		10871.5	10868.2
										28.4	10867.9	10864.6		10859	10864		10863.7	10861.9		10860.6	10859.9		10853.8	10858		10854.9	10859.6		10856.8	10858.9
										28.6	10871.3	10864.6		10865.2	10864.3		10861.5	10862.1		10857.4	10859.4		10856.3	10857.7		10857.7	10860.4		10863.1	10861.8
										28.8	10856	10864.6		10872.9	10863.2		10859.2	10862.9		10859.5	10858.6		10852.2	10857.6		10860	10860.9		10860	10861.1
										29	10856.2	10864.6		10860.2	10862		10863.2	10863.8		10856	10857.8		10860.5	10857.6		10864.8	10861.5		10866	10862
										29.2	10866.9	10864.5		10849.5	10859.5		10867.3	10865.3		10859.9	10856.8		10856	10857.5		10866.5	10862.8		10862.3	10861.3
										29.4	10854.7	10864.5		10858	10857.3		10875.2	10866.6		10853.6	10856		10859.2	10857.6		10865.1	10864.2		10859.7	10860.3
										29.6	10864.4	10864.5		10861.5	10859.8		10868.7	10865.6		10856	10856.4		10855.3	10857.7		10865.3	10864.3		10861.4	10862
										29.8	10867.6	10864.5		10864	10863.5		10860.5	10863.8		10851.3	10857.2		10856.5	10857.9		10862	10864		10866.5	10864.3
										30	10827.7	10864.5		10876.3	10868.9		10860.1	10861.3		10853.3	10858.1		10854.4	10858.5		10866.1	10863.5		10865.2	10863.2
										30.2	10880.9	10864.5		10875.5	10874.1		10866.8	10858.8		10862.9	10859.2		10863.9	10859.1		10864.3	10863		10860.2	10861.8
										30.4	10873.6	10864.5		10876.2	10873.1		10853.6	10859.2		10858.7	10860.3		10862.2	10859.4		10861.9	10863.1		10861.5	10859.9
										30.6	10877.6	10864.5		10854.3	10870.2		10859.6	10860.5		10864.9	10861.4		10853.9	10860.1		10866.7	10863.5		10857.8	10859.5
										30.8	10864.7	10864.5		10857.7	10866.1		10860.3	10862.3		10863.8	10862.6		10858.7	10857.8		10859.8	10863.8		10861.4	10863.9
										31	10869	10864.5		10862.1	10861.8		10863.1	10864.2		10863.9	10863.7		10855.6	10854.7		10861.2	10864.1		10862.7	10863.4
										31.2	10840.5	10864.4		10852.9	10861.4		10872	10864.2		10862	10864		10860.6	10860.5		10870	10864.7		10891.4	10889.4
										31.4	10873.6	10864.4		10857.2	10862.4		10859.1	10863.6		10860.3	10863.9		10872.2	10868.4		10872.2	10865.5		10871.3	10869.7
										31.6	10891.1	10864.4		10870.8	10863.7		10858.9	10862.9		10864.3	10863.7		10866.8	10866.8		10867.9	10866.2		10872.1	10869.7
										31.8	10850.6	10864.4		10865.3	10865.2		10858.2	10862		10863.9	10863.3		10864.1	10862.7		10868.4	10866.9		10866.6	10866.1
										32	10881.7	10864.3		10860.5	10865.8		10863.1	10861.6		10864.8	10862.9		10861.8	10859.9		10867	10867		10863.7	10867
										32.2	10844.6	10864.3		10859.3	10866.1		10856.4	10861.2		10861.9	10862.4		10854.6	10857.4		10866.9	10866.8		10865.3	10864.8
										32.4	10873.8	10864.3		10856.5	10866.6		10862.7	10860.9		10861.1	10862		10858.4	10859.5		10871.5	10866.5		10863.8	10863.8
										32.6	10860.6	10864.2		10864.5	10866.9		10865.2	10860.5		10863.7	10861.6		10863.2	10863		10866.9	10866.1		10760.4	10763.2
										32.8	10846.4	10864.2		10879.3	10867.1		10858	10860.3		10865.1	10861.1		10865.2	10864.1		10863.4	10865		10858.3	10859.7
										33	10857.9	10864.2		10869.1	10867.1		10864.3	10860.3		10855.7	10860.5		10864.9	10864.4		10860.7	10863.5		10850.4	10850
										33.2	10879.4	10864.2		10866.1	10867.1		10860.9	10860.2		10853.7	10860.2		10869.7	10865.6		10859.6	10862		10858.1	10861
										33.4	10890.1	10864.2		10866.6	10867.1		10864.8	10860.2		10858.2	10860		10868.7	10866.7		10860.2	10860.5		10858	10855.6
										33.6	10849.2	10864.2		10874.3	10866.9		10861.5	10860.3		10862.9	10860.2		10864.5	10866.2		10862.1	10858.9		10856.9	10858
										33.8	10856.9	10864.2		10868	10866.7		10859.6	10860.3		10865.1	10860.5		10866	10865		10853.4	10857.3		10858.4	10859.5
										34	10867.4	10864.1		10876.8	10866.5		10864.1	10860.4		10863.5	10860.8		10862.6	10864		10852.5	10855.7		10859.9	10861.5
										34.2	10874.6	10864.1		10871.3	10866.2		10859.3	10860.5		10861.1	10861		10860.9	10862.9		10853.2	10854.3		10861	10863.2
										34.4	10877	10864.1		10860.4	10866.1		10856.9	10860.5		10857.1	10860.3		10860.2	10861		10855.5	10854		10869	10865.2
										34.6	10831.2	10864.1		10867.6	10866.2		10859.3	10860.6		10857.6	10859.5		10861.2	10859.1		10860.4	10854.3		10867.2	10867
										34.8	10840.9	10864.1		10867.5	10866.2		10851.1	10860.6		10852.9	10857.7		10856.1	10856.3		10853.6	10854.6		10865.7	10864.9
										35	10894.2	10864.1		10878.5	10866.2		10861.9	10860.6		10854.6	10856.1		10853.8	10853.8		10850.9	10855.1		10862.3	10861.6
										35.2	10856.8	10864.1		10881.9	10866.4		10856.8	10860.7		10861	10857.3		10853.2	10855		10853.2	10856.3		10855.2	10861.9
										35.4	10848.5	10864.1		10868.6	10866.5		10860.5	10860.7		10856	10859		10850.5	10857.4		10860.6	10857.8		10863.6	10863.4
										35.6	10847.4	10864		10870.6	10866.6		10861.7	10860.8		10864.4	10863.1		10861.8	10860.9		10858.6	10859.7		10863.1	10863.9
										35.8	10863.7	10864		10863.4	10866.7		10866.1	10860.9		10869	10867.9		10872.9	10864.5		10857.1	10861.5		10864.8	10864.3
										36	10866.7	10864		10872.2	10866.4		10861.1	10860.9		10867.8	10864.4		10859.5	10864.7		10865.2	10861.8		10860.7	10866.3
										36.2	10864	10864		10862	10865.9		10861.7	10860.9		10856.7	10858.6		10862.8	10863.9		10863.2	10861.7		10872.8	10868.5
										36.4	10875.5	10864		10864.4	10865.2		10855.3	10860.8		10861.2	10860.7		10861.2	10862.7		10863.6	10860.2		10871.3	10869.4
										36.6	10877.3	10863.9		10859.2	10864.4		10860.3	10860.8		10872.4	10864.6		10863	10861.2		10859.2	10858.3		10873.3	10869.8
										36.8	10869.2	10863.9		10857.8	10863.8		10860.1	10860.8		10858.3	10864		10859	10861.6		10862.6	10859.4		10867	10869.7
										37	10858.6	10863.9		10864.3	10862.9		10860.6	10860.7		10863.4	10862.4		10863.2	10862.7		10859.4	10860.8		10868.9	10869.4
										37.2	10856.8	10863.9		10869.5	10863.9		10854.6	10860.7		10858.1	10861		10862.5	10863.7		10856.9	10860.5		10868.1	10870
										37.4	10878	10863.8		10871.4	10865.6		10865.1	10860.7		10862.6	10859.7		10866.8	10864.7		10855	10860.4		10866.6	10871.1
										37.6	10855.3	10863.8		10852.2	10861.6		10859.3	10860.6		10861.7	10859.7		10860.8	10865.2		10857.7	10854.2		10876.7	10871.9
										37.8	10880.4	10863.8		10851.6	10856.3		10859	10860.6		10858	10859.6		10870.2	10865.3		10843	10844.2		10873.4	10872
										38	10849.7	10863.7		10849.2	10859		10858.2	10860.5		10861	10862.7		10867.8	10865.6		10860.1	10855.4		10875.2	10875.4
										38.2	10856	10863.7		10863.2	10863.9		10859	10860.5		10870.3	10866.6		10866.2	10865.8		10846.5	10851.4		10875.6	10875
										38.4	10866.1	10863.7		10856.4	10864		10858	10860.4		10864	10860.4		10864.7	10865		10849.3	10852.2		10874.4	10873
										38.6	10864	10863.6		10866.1	10862.9		10859.9	10860.4		10847.5	10851.6		10866.4	10863.8		10704.1	10706.8		10832.9	10835.9
										38.8	10861.8	10863.6		10861	10862.8		10856.7	10860.3		10856.9	10853.6		10863.2	10862.3		10850.4	10850.8		10834.8	10834.1
										39	10859.2	10863.6		10865.1	10862.9		10865.7	10860.3		10854.1	10858.7		10859.9	10860.9		10853.3	10852		10835.8	10837.1
										39.2	10876.6	10863.6		10866.1	10862.8		10862.5	10860.3		10859	10858.8		10857.9	10860.6		10849.3	10851.7		10844.7	10848.9
										39.4	10873.9	10863.5		10868.1	10862.7		10853.3	10860.3		10856.1	10857.9		10861.1	10860.9		10855.2	10854.1		10887.4	10886.3
										39.6	10860.3	10863.5		10852.8	10862.7		10858.9	10860.4		10860.4	10858.3		10859.9	10861.3		10853.1	10857.8		10853	10853.8
										39.8	10871.8	10863.5		10856	10862.6		10855.5	10860.5		10855	10859.2		10865.3	10861.8		10863.5	10861.9		10858.7	10860
										40	10856.9	10863.4		10865.9	10862.5		10861.4	10860.5		10857.3	10860.4		10863.3	10861.8		10866.5	10861.2		10859.1	10856
										40.2	10862.9	10863.4		10860.7	10862.4		10863.1	10860.6		10867.4	10861.7		10858.1	10861.7		10858	10859.1		10856.5	10857.2
										40.4	10870.8	10863.4		10870.3	10862.1		10866.6	10860.7		10864.4	10863.5		10862.3	10861.4		10853.9	10856.9		10855.9	10855.4
										40.6	10861.3	10863.4		10861.3	10861.9		10861	10860.8		10866.6	10865.3		10860.1	10861.2		10850.3	10854.9		10855.1	10854.6
										40.8	10861.8	10863.3		10867.5	10861.9		10861.6	10860.9		10864.5	10865.3		10860.3	10861.5		10859.7	10854.8		10854.5	10854.8
										41	10865.7	10863.3		10862.8	10861.8		10856.6	10861		10867.4	10864.8		10860.8	10861.9		10857.8	10854.5		10855.3	10853.7
										41.2	10850.8	10863.3		10871.8	10863		10865.2	10861.1		10864.6	10863.9		10865.4	10862.6		10861.8	10860.1		10869.4	10865.5
										41.4	10866.1	10863.2		10869.7	10864.8		10867.2	10861.2		10868.4	10862.8		10865	10863.2		10860.5	10864.4		10855.3	10856.6
										41.6	10876.9	10863.2		10868.1	10862.1		10862.4	10861.3		10857	10862.6		10859.8	10862.8		10860	10857		10870.3	10869.1
										41.8	10887.6	10863.2		10855.5	10858.3		10866.5	10861.4		10861.6	10862.7		10860.6	10862.2		10856.9	10859.2		10857.5	10857
										42	10869.1	10863.1		10860.5	10860.2		10857.6	10861.5		10860.3	10862.1		10865.4	10861.3		10809.3	10812.4		10857.9	10860.8
										42.2	10841.3	10863.1		10864.1	10863.5		10859.4	10861.6		10861.5	10861.8		10861.2	10860.4		10860.6	10864.4		10855.5	10853.7
										42.4	10835	10863.1		10886.1	10863.5		10865.9	10861.7		10865.4	10861.8		10857.8	10860.5		10862.7	10858.7		10897.7	10894.7
										42.6	10867.9	10863		10858.3	10862.6		10861	10861.7		10867	10861.4		10855.6	10860.9		10859	10854.9		10859.2	10857.6
										42.8	10863	10863		10855.1	10862.3		10861.1	10861.6		10864.2	10864.4		10859.5	10861.4		10861.8	10858.4		10863.1	10860.7
										43	10869	10863		10863.3	10862.2		10861.1	10861.6		10870.5	10868.6		10859.6	10862		10862.1	10864.3		10858.1	10860.4
										43.2	10858.4	10862.9		10854.8	10862.1		10864.3	10861.6		10864.9	10861.7		10866	10862.6		10864.8	10864.4		10855.8	10860.3
										43.4	10903.3	10862.9		10862.1	10862.1		10858.6	10861.5		10850.6	10852.1		10866	10863.1		10864.9	10862.9		10858	10859.4
										43.6	10848.7	10862.9		10854.5	10862.2		10863.1	10861.5		10854.3	10856.1		10858.4	10863.7		10858.8	10861.5		10861.9	10857.2
										43.8	10872.8	10862.8		10861.6	10862.3		10860.7	10861.4		10864	10863.8		10862.8	10864.3		10857.9	10859.8		10850.7	10854.7
										44	10867.2	10862.8		10859.7	10862.4		10858.5	10861.3		10860.2	10864		10868.2	10864.5		10858.8	10858.8		10851.4	10854.5
										44.2	10869.7	10862.8		10868.7	10862.4		10872	10861.3		10867.1	10862.4		10869.5	10864.5		10862.8	10858.3		10855.2	10855
										44.4	10880.6	10862.7		10860.7	10862.5		10860.4	10861.2		10860.3	10861.9		10863.9	10864.5		10852.8	10857.2		10857.1	10855.7
										44.6	10845	10862.7		10859.2	10862.6		10859.9	10861.2		10857.2	10861.5		10863.7	10864.5		10856.1	10856.3		10857.4	10856.5
										44.8	10849.5	10862.6		10860	10862.6		10862.2	10861.1		10866.9	10862.1		10865.1	10864.5		10855	10857.9		10856.6	10856.2
										45	10868.2	10862.6		10862.9	10862.7		10856.1	10861		10868	10862.7		10865.7	10864.4		10855.7	10860.4		10854.1	10855.4
										45.2	10862.1	10862.6		10859.6	10862.8		10863.5	10860.9		10860.5	10863.1		10863.5	10864.3		10867.1	10863.3		10852.1	10855.6
										45.4	10876.2	10862.5		10856.9	10862.8		10858.1	10860.8		10862.4	10863.8		10870.3	10864.2		10865.8	10866.3		10857.4	10856.1
										45.6	10875.9	10862.5		10857.2	10862.9		10861.2	10860.8		10859.6	10859.2		10863.1	10864.3		10865.8	10867.1		10855.2	10855.4
										45.8	10866.5	10862.5		10870.7	10862.9		10864.1	10860.8		10851.5	10853.4		10860.2	10864.5		10866.9	10867		10852.2	10854.4
										46	10864.2	10862.4		10867.7	10862.9		10858.8	10860.9		10853.4	10857.1		10863.5	10864.6		10865.8	10866.8		10851.7	10854.2
										46.2	10861	10862.4		10871.2	10862.9		10866.1	10861		10866.3	10863.2		10868.1	10864.7		10871.1	10866.2		10853.1	10855.1
										46.4	10871.4	10862.3		10860.3	10862.9		10862	10861		10862.9	10863.5		10864.6	10865.2		10864.9	10865.4		10855.4	10853.9
										46.6	10879.7	10862.3		10861	10862.9		10863.3	10860.9		10864.6	10862.2		10864.5	10865.7		10869.4	10864.4		10849.8	10852.2
										46.8	10868.1	10862.2		10862.9	10862.9		10859.1	10860.8		10866.9	10862.1		10866.4	10866.2		10859.4	10863.2		10859.9	10861.6
										47	10873	10862.2		10868.3	10862.9		10854.9	10860.7		10862.2	10862.1		10866.6	10866.6		10860.7	10861.9		10879	10873.3
										47.2	10852.1	10862.2		10863.6	10862.9		10857.5	10860.7		10866.5	10862		10871.5	10866.7		10862.9	10861.2		10869.8	10871.8
										47.4	10863.9	10862.1		10852.7	10862.9		10862.6	10860.7		10858.3	10861.8		10864.6	10866.6		10862.1	10860.9		10868.1	10866.8
										47.6	10859.1	10862.1		10859.5	10862.9		10856.2	10860.7		10859.4	10861.8		10868.3	10866.8		10862.6	10860.5		10860	10862.5
										47.8	10862.5	10862		10858.8	10862.9		10866	10860.7		10859	10861.8		10872.5	10866.9		10858.6	10860.1		10857.4	10855.6
										48	10862.8	10862		10867.5	10862.9		10855.9	10860.7		10864.1	10861.5		10862.2	10865.6		10859.7	10859.9		10865	10862.8
										48.2	10854.3	10861.9		10858.8	10862.9		10857.3	10860.7		10859.2	10861.1		10867.3	10864		10859.9	10859.8		10846.2	10851.2
										48.4	10860.8	10861.9		10864.5	10862.9		10858.5	10860.6		10866	10860.6		10861.2	10861.6		10860.2	10859.9		10855.5	10853.5
										48.6	10861.7	10861.8		10867.1	10862.9		10862.6	10860.6		10859.3	10860.2		10861.8	10859.3		10858.7	10860		10855.1	10856.4
										48.8	10834.6	10861.8		10866.5	10862.9		10855.1	10860.7		10854.4	10860.3		10858.6	10860		10862.5	10859		10858.7	10857.1
										49	10872.3	10861.8		10866.7	10862.9		10859.5	10860.7		10859	10860.7		10857.7	10861.7		10856.5	10857.7		10857.2	10857
										49.2	10859.9	10861.7		10860.8	10862.9		10864.4	10860.8		10857.8	10861.1		10859.3	10863.8		10857.1	10856.3		10861.4	10858.2
										49.4	10869.5	10861.7		10863.8	10862.9		10856.9	10860.9		10861.5	10861.6		10867.2	10866.1		10850.3	10854.9		10861.4	10859.6
										49.6	10860.6	10861.6		10861.2	10862.9		10867	10860.9		10864.7	10861.9		10867.6	10865.6		10851.1	10854.1		10860	10859
										49.8	10868.9	10861.5		10864.4	10862.9		10860.7	10861		10867.6	10862.2		10864.5	10863.9		10851.6	10853.6		10857.9	10857.7
										50	10865.7	10861.5		10862.7	10862.9		10858.5	10861.1		10863.7	10862.6		10864.2	10863.8		10859	10853.2		10855.5	10857.1
										50.2	10856.7	10861.4		10861	10862.9		10856.4	10861.1		10866.2	10862.8		10865.5	10864.2		10851.6	10852.9		10857.3	10856.9
										50.4	10849.5	10861.4		10863.2	10862.9		10860.1	10861.2		10862.5	10862.5		10856.8	10859.6		10850.2	10853.3		10857	10856.4
										50.6	10875.2	10861.3		10863.1	10862.9		10866.8	10861.3		10860.2	10861.8		10851.3	10853.8		10853.9	10854		10857.1	10857.6
										50.8	10857.2	10861.3		10858	10862.9		10866	10861.4		10856.6	10861.2		10854.3	10856.7		10850.7	10854.9		10854.2	10857.8
										51	10867.6	10861.2		10862.2	10862.9		10864.4	10861.5		10862.2	10860.5		10860	10862		10853.3	10855.9		10875.6	10871.7
										51.2	10868.9	10861.2		10863.3	10862.9		10864.3	10861.6		10856.9	10859.9		10859.4	10861.5		10857.6	10857		10870.3	10871.2
										51.4	10861.6	10861.1		10874.6	10862.9		10858.5	10861.7		10857.2	10859.5		10859.8	10859.6		10867.4	10858.1		10871.3	10868.6
										51.6	10856.4	10861.1		10865.9	10862.9		10860.8	10861.8		10862.7	10858.9		10856.9	10858.2		10855.1	10859.3		10870.4	10867.8
										51.8	10861	10861		10861.2	10862.9		10859.6	10861.9		10864.5	10858.5		10858.6	10857.1		10859.5	10860.5		10865	10867.5
										52	10857.7	10861		10855.6	10862.9		10866.5	10861.9		10848.5	10858.9		10855.2	10858.4		10861.3	10861.3		10869.8	10865.5
										52.2	10860.8	10860.9		10867.4	10862.9		10865.9	10861.9		10857.7	10859.7		10861.3	10860.5		10862.1	10862		10860.2	10863.2
										52.4	10857.3	10860.8		10865.7	10862.9		10863.2	10861.9		10860.6	10860.5		10863.7	10863.4		10860.6	10862.5		10864.3	10866.1
										52.6	10884.2	10860.8		10860.5	10863		10867.2	10861.9		10861.8	10861.3		10865.5	10866.4		10864.5	10863		10872.8	10869.6
										52.8	10853	10860.7		10859.6	10862.8		10856.8	10861.8		10867	10862.2		10868.5	10866.1		10865.6	10863.6		10869.8	10870.6
										53	10854.4	10860.7		10861.4	10862.7		10855.9	10861.8		10865.7	10863		10867.2	10864.8		10862.9	10864.2		10869.7	10868
										53.2	10859.8	10860.6		10865.4	10862.5		10859.9	10861.7		10864	10863.9		10865.9	10862.9		10864.8	10864.9		10866	10862.8
										53.4	10860.8	10860.6		10863.4	10862.4		10868.4	10861.7		10870	10864.7		10860.9	10861		10865.1	10865.4		10831.5	10830.6
										53.6	10887.3	10860.5		10860.4	10862.4		10863.9	10861.6		10867.5	10864.8		10861.4	10860.6		10866.5	10865.1		10832.1	10835.6
										53.8	10863.9	10860.5		10865.7	10862.6		10864.3	10861.6		10861	10864.7		10862.2	10860.7		10863.6	10864.4		10855.3	10851.2
										54	10866	10860.4		10860	10862.4		10865.3	10861.6		10860.5	10864.4		10858.2	10860.9		10866.5	10863.7		10836.2	10838.2
										54.2	10866.5	10860.3		10847.5	10862.3		10859.2	10861.5		10861.8	10864.1		10865.6	10861.3		10864.3	10862.9		10832.9	10836
										54.4	10869.1	10860.3		10860.4	10863.1		10860.7	10861.4		10866.8	10863.8		10857.4	10861.4		10862.1	10861.8		10858.3	10858.5
										54.6	10874.2	10860.2		10860.6	10863.9		10861.2	10861.4		10863.4	10863.5		10860.1	10861.5		10859.2	10860.8		10856.9	10855.3
										54.8	10861.7	10860.2		10863.6	10865.6		10865.1	10861.3		10870.1	10863		10858.8	10861.5		10862.8	10859.1		10856.4	10858.5
										55	10863.4	10860.1		10865.2	10867		10863.1	10861.2		10860.1	10862.6		10863.4	10861.6		10855.3	10857.3		10856.7	10858.2
										55.2	10849.1	10860		10867.3	10865.5		10861.3	10861.2		10860.6	10862.6		10859.2	10861.9		10853.8	10857.7		10865	10860.3
										55.4	10870.1	10860		10864.4	10863.2		10857.9	10861.3		10861.9	10862.8		10864	10862.3		10859.4	10858.8		10859.2	10862.2
										55.6	10841.9	10859.9		10854.7	10859.8		10857.1	10860.7		10864.5	10863.1		10864.1	10862.8		10866.8	10858.2		10863.5	10862.9
										55.8	10854.5	10859.9		10851.2	10856.6		10862.8	10860.3		10864.7	10863.4		10862.6	10863.3		10854	10857.2		10862.8	10863.1
										56	10840.7	10859.8		10857.9	10857.2		10858.9	10860.5		10862.5	10863.2		10863.6	10863.1		10853	10856.9		10863.8	10863.9
										56.2	10850.2	10859.8		10860.4	10859.2		10860.1	10860.3		10867.5	10862.8		10865.7	10862.7		10850.4	10857.4		10864	10864.6
										56.4	10837.5	10859.7		10869.3	10861.9		10864.5	10864.1		10862.6	10862.3		10862	10862		10856.4	10855.8		10867.3	10865.1
										56.6	10858	10859.7		10866.4	10864.8		10869.1	10869.2		10864.5	10861.7		10863.1	10861.2		10853.9	10854.3		10866	10865.4
										56.8	10859.3	10859.6		10875.2	10865.1		10864.8	10861.1		10858.5	10861.5		10859.8	10861.2		10856	10860		10865.6	10865.3
										57	10828.8	10859.6		10863.3	10864.6		10845.9	10849.7		10859.9	10861.3		10856.7	10861.2		10867.2	10866.2		10866.4	10865.1
										57.2	10871.3	10859.6		10869	10863.9		10851.3	10854.9		10850.9	10861.2		10861.2	10861.7		10878.7	10872.4		10865.2	10864.8
										57.4	10858.1	10859.5		10868.3	10863.1		10858.2	10864.5		10865.2	10861.1		10866	10862.1		10857.9	10856.9		10865.7	10864.4
										57.6	10855.8	10859.5		10850.9	10862.8		10860.7	10864.3		10860.4	10860.9		10863.5	10861		10867.9	10871.1		10862.7	10863.7
										57.8	10853	10859.4		10850.7	10862.7		10861.7	10861.5		10866.5	10860.7		10855.6	10859.5		10899.6	10894.3		10860.9	10863
										58	10851.1	10859.4		10864.4	10862.5		10860.8	10861.2		10856.4	10860.5		10856.6	10857.6		10863.8	10865		10861	10862.2
										58.2	10862.2	10859.3		10850.4	10862.4		10867.7	10861.2		10860	10860.4		10853.1	10855.7		10858.1	10852.1		10861.8	10861.4
										58.4	10826.2	10859.2		10860.1	10862.3		10857.9	10860.2		10859.9	10860.3		10853.1	10856.4		10860.8	10867.7		10858.9	10861.7
										58.6	10857.3	10859.1		10870	10862.2		10851.5	10859		10859.8	10860.2		10857	10858.1		10855	10851.6		10862.5	10862.1
										58.8	10872.8	10859.1		10863.2	10862.1		10858.6	10859.8		10859.6	10860.2		10860.8	10859		11012.6	11009.7		10863.4	10861.9
										59	10852.4	10859		10871.8	10862.1		10862.5	10861		10856.2	10860.3		10854.2	10859.3		10855.4	10850.6		10862.6	10861.6
										59.2	10852.3	10858.8		10854.5	10862.1		10857.4	10860.9		10862.5	10860		10864	10862.2		10853.5	10856.9		10858.1	10860.2
										59.4	10856.2	10858.7		10855	10862.2		10861.9	10860.6		10858.5	10859.7		10864.2	10865.6		10868.6	10869.2		10882.1	10878.3
										59.6	10847.7	10858.6		10862.3	10862.3		10866.4	10860.5		10858	10859.2		10863	10860.3		10872.6	10872.4		10853.9	10852.7
										59.8	10860.6	10858.5		10859.3	10862.3		10865.7	10860.4		10852.5	10858.7		10856.6	10852.9		10871.1	10873.4		10878.6	10876.6
										60	10844.5	10858.4		10866.5	10862.2		10857.3	10860.4		10859.7	10859.2		10849.1	10854		10866.9	10872.5		10855.5	10858.3
										60.2	10850.2	10858.3		10856.7	10862.1		10862	10860.4		10862.5	10860.1		10856.6	10857.4		10875.2	10870.3		10856.7	10857.9
										60.4	10829.5	10858.2		10863.3	10861.9		10865.8	10860.4		10859	10861.2		10855.3	10861		10871.1	10870.4		10858.7	10857
										60.6	10852.9	10858.1		10858.6	10861.8		10859.8	10860.4		10863.1	10862.4		10864.5	10864.5		10867.1	10870.7		10858.3	10859.5
										60.8	10856.9	10858		10863.1	10861.5		10857.7	10860.5		10861.2	10862.2		10871.4	10863.8		10868.9	10868.9		10866.4	10863.4
										61	10871.1	10857.8		10863.6	10861.3		10860.4	10860.7		10862.1	10861.7		10860.3	10861.7		10869.1	10866.7		10871.4	10868.1
										61.2	10889.5	10857.7		10860.1	10861		10856.6	10861.1		10864.4	10861		10857.8	10858.7		10863.7	10864		10862.4	10864
										61.4	10845.5	10857.6		10857.2	10860.7		10862.7	10861.4		10863.1	10860.2		10858.5	10855.5		10858.1	10861.5		10859.5	10857.6
										61.6	10862.8	10857.5		10863.7	10860.8		10856.9	10861		10857.6	10860		10850.8	10856		10852.6	10861.6		10854.1	10856.9
										61.8	10862.5	10857.4		10858.7	10861.2		10862.8	10860.3		10858.3	10860		10853.2	10857.7		10865.6	10862.6		10856.8	10857.4
										62	10862.9	10857.3		10856.2	10861.4		10857.5	10859.4		10853.7	10860		10860.9	10860.2		10867.2	10864		10861.2	10858.8
										62.2	10855.6	10857.2		10866.7	10861.8		10854.6	10858.6		10860.9	10860.1		10867.3	10862.8		10868.8	10865.4		10859.3	10861
										62.4	10850.9	10857.1		10869.2	10862.2		10854.9	10858.6		10862.5	10860.4		10860.8	10862.7		10861.3	10865.4		10856.8	10858.1
										62.6	10877	10857		10862	10862.7		10851.8	10858.9		10857.9	10860.7		10861.3	10861.9		10863.4	10864.7		10852.1	10854.3
										62.8	10874.9	10856.9		10872.8	10863.2		10862.4	10859.4		10863.1	10860.9		10867.6	10860.5		10866.5	10863.8		10856.7	10858.6
										63	10881.5	10856.8		10857	10863.7		10860.4	10860		10862	10861.2		10859.8	10859		10864.3	10862.8		10865.5	10864.5
										63.2	10829	10856.7		10868.1	10863.7		10859.9	10859.9		10863.1	10862.3		10860.7	10859.9		10860.2	10861.4		10867.6	10868.1
										63.4	10861.7	10856.6		10870.9	10863.5		10864	10859.7		10866.2	10863.6		10856.3	10861.6		10862.9	10859.8		10881.4	10876.3
										63.6	10883.2	10856.5		10865.7	10863.2		10855.2	10859.3		10862.6	10865		10864.1	10863.6		10857.4	10859.7		10862.4	10863.7
										63.8	10864.2	10856.4		10871.5	10862.9		10859.2	10858.9		10866.8	10866.2		10868.2	10865.6		10862.3	10859.7		10857.2	10858.3
										64	10880.7	10856.4		10863.9	10862.5		10862.5	10859.1		10873.6	10866.5		10870.2	10865.5		10856.3	10856		10901.3	10901.5
										64.2	10831	10856.3		10858.4	10862.1		10861.9	10859.3		10866.4	10866.2		10867.2	10864.6		10847.5	10852.3		10900.7	10903.4
										64.4	10847.1	10856.2		10864	10861.7		10864.4	10859.9		10868	10866.3		10865.1	10863.6		10842.8	10846.3		10921.8	10916.3
										64.6	10863.4	10856.1		10863.1	10861.2		10856.5	10860.4		10869.8	10866		10859.5	10862.5		10835.4	10839.9		10926.4	10926.5
										64.8	10865.5	10856		10865.1	10861.1		10855.7	10859.7		10861.3	10864.2		10868.2	10861.4		10857.1	10849.2		10917.1	10918.5
										65	10868.3	10855.9		10854.8	10861.1		10852.1	10858.8		10858.8	10861.9		10860.5	10860.3		10861.9	10862.7		10916.9	10914.5
										65.2	10833.9	10855.9		10852.5	10861.1		10849.5	10857.4		10857.9	10858.9		10857	10859.2		10862	10861.6		10942	10941
										65.4	10853.6	10855.8		10850	10861.2		10850.9	10856.1		10858.6	10856		10855.5	10858.2		10854.8	10855.3		10856.9	10861.3
										65.6	10874.3	10855.7		10870.3	10861.2		10855	10856.6		10853.8	10856.2		10857.8	10858		10860.1	10856.4		10867.3	10863.2
										65.8	10857.8	10855.6		10868.6	10861.2		10855.1	10857.8		10854.7	10857.4		10859.3	10858.2		10859	10863.1		10869.2	10869.2
										66	10860.7	10855.5		10853.9	10861.3		10868.9	10859.4		10858.6	10859.2		10859.6	10858.2		10841.2	10843.8		10866.6	10866.6
										66.2	10860.5	10855.3		10860.5	10861.4		10860.9	10861		10862.5	10861.3		10856.1	10858.5		10865	10857.2		10865.5	10864
										66.4	10848.3	10855.4		10863.8	10861.4		10860.8	10861.4		10862.6	10861.4		10861.3	10859.8		10846.8	10853.5		10846.6	10850.5
										66.6	10860.8	10855.4		10851.9	10861.4		10857.9	10861.5		10858.6	10860.8		10857.5	10861.4		10851.5	10851.4		10847.5	10844.2
										66.8	10877.9	10855.6		10860.2	10861.4		10861.2	10861.4		10859.9	10860.7		10867.2	10863.6		10849.7	10853.4		10846.9	10851
										67	10853	10855.8		10870.5	10861.3		10865.3	10861.3		10861.9	10860.4		10865.2	10865.8		10852	10857.1		10869	10865.4
										67.2	10834.1	10855.5		10858.4	10861.3		10864.4	10861.5		10855	10860.2		10865.9	10865.2		10867.5	10858.6		10866.7	10866.7
										67.4	10857.3	10855.1		10858.4	10861.3		10867.1	10861.7		10863.7	10860.5		10868.8	10863.8		10860.3	10859.5		10867.3	10865
										67.6	10835.7	10854.7		10860.8	10861.3		10865.3	10862		10857.3	10857.6		10858	10861.7		10868.5	10861.3		10866.1	10864.8
										67.8	10849.7	10854.4		10861.9	10861.3		10861.3	10862.2		10852.8	10853.7		10859.8	10859.5		10857.7	10863		10865	10864.9
										68	10851.3	10854.5		10864.8	10861.2		10864.3	10862.3		10865.5	10860.3		10858.5	10859.4		10869.8	10862.6		10864.7	10865.1
										68.2	10868.9	10855		10852.1	10861.1		10858.5	10862.4		10865.8	10869.7		10860.5	10859.9		10858.9	10861.5		10865.4	10866.2
										68.4	10850.2	10854.3		10864.2	10861		10864.2	10862.4		10870.6	10865.3		10864.1	10860.9		10857.8	10860		10866.2	10869.7
										68.6	10836.2	10853.6		10856.1	10860.9		10861.5	10862.4		10853	10857.4		10866.3	10862		10858.1	10858.5		10887	10885.3
										68.8	10836.1	10856.3		10862.7	10860.8		10857.4	10862.7		10854.2	10857.7		10859.8	10861.2		10857.2	10858.5		10881.9	10879
										69	10880.3	10859.4		10863.8	10860.7		10867.5	10863		10859.3	10860.1		10859.1	10859.9		10862.9	10859.1		10843.8	10843.6
										69.2	10853.7	10862.8		10869.6	10860.6		10862	10863.3		10869	10860.6		10851.4	10858.2		10855.1	10859.9		10829.8	10833.3
										69.4	10862.2	10865.9		10864.5	10860.5		10868.3	10863.6		10860	10861		10859.5	10856.5		10859	10860.9		10843.4	10846.1
										69.6	10847	10861.7		10860.9	10860.4		10861.4	10863.5		10860.1	10862.3		10854.9	10856.7		10861.5	10861.8		10869.6	10869.7
										69.8	10860	10853.1		10863.1	10860.1		10860.4	10863.2		10861.6	10863.8		10853.8	10857.4		10865.8	10862.9		10846.6	10845.7
										70	10854.1	10856.4		10864.1	10859.9		10862.6	10863.5		10870.1	10864.4		10858.2	10858.5		10866.5	10863.5		10849.2	10849.1
										70.2	10838.8	10865		10863.3	10859.7		10873.5	10863.6		10863.4	10864.4		10864	10859.7		10861.5	10864.1		10850.6	10851.7
										70.4	10858.3	10836.3		10861.4	10859.5		10852.7	10862.3		10863.7	10865.9		10860.8	10859.4		10862.8	10866.1		10853.3	10855.1
										70.6	10757.9	10799.2		10864.2	10859.3		10863.6	10860.8		10874.3	10867.2		10854.4	10858.8		10867.4	10868.3		10858.9	10855.9
										70.8	10855.6	10826.8		10863	10859.1		10854.4	10858		10866.3	10865.6		10856.1	10858.1		10873.8	10871.1		10860.9	10861
										71	10890.2	10871.4		10852.8	10858.9		10856.7	10855.4		10868.5	10862.9		10858.3	10857.4		10873.7	10873.5		10875.7	10877.5
										71.2	10855.6	10872.3		10848.7	10858.9		10864.1	10857.9		10854.1	10859		10861.3	10857.2		10873.1	10872.4		10833.3	10835.2
										71.4	10864.7	10861.9		10851.4	10859		10856.2	10861.7		10849	10854.9		10857.7	10857.3		10872.4	10870		10871.8	10871.2
										71.6	10867.2	10858.4		10855.9	10859.1		10866.2	10867.2		10854.8	10853.7		10851.9	10857.1		10870.1	10867		10866.4	10866.8
										71.8	10852.6	10855.5		10862.1	10859.3		10871.3	10872.6		10849.9	10853.7		10854.8	10857		10861.9	10863.7		10869.3	10872.6
										72	10880.4	10856		10862.2	10859.6		10879.2	10871.4		10850.3	10854.2		10858.1	10858.2		10854.1	10861.3		10843.4	10846.1
										72.2	10872.1	10857.7		10861	10859.9		10868.8	10867.9		10860.2	10855.2		10860.2	10859.7		10860	10859.3		10874.1	10871.1
										72.4	10869.5	10860.3		10866.2	10860.2		10864.7	10863.1		10858.7	10857.1		10866.4	10861.5		10858.3	10857.4		10866.5	10868.8
										72.6	10863.6	10863		10861.5	10860.5		10853.9	10858		10857.1	10859.2		10860.8	10863.3		10855.7	10856.1		10873.7	10868.2
										72.8	10889.6	10863.4		10858.4	10860.8		10861.6	10857.6		10855.3	10860		10864.3	10863.6		10854.7	10854.5		10867	10866.8
										73	10857.4	10863		10852.3	10860.9		10864.3	10858.6		10857.6	10860.2		10863.1	10863.1		10847.4	10853		10864.5	10865.5
										73.2	10858.4	10860.1		10870.2	10861.5		10855.7	10860.2		10863.2	10860.5		10865.6	10862.9		10853.1	10855		10863.6	10864.4
										73.4	10851.7	10857.3		10859.8	10862.1		10860.5	10862		10860.8	10860.6		10862.6	10862.3		10859.5	10858		10863.5	10863.4
										73.6	10851.8	10857		10872.5	10861.4		10872.1	10861.3		10860.7	10860.2		10861.7	10861.7		10858.8	10857.5		10861.6	10863.1
										73.8	10869.7	10854.9		10865.4	10860.5		10857.8	10859.9		10859.9	10859.7		10862.1	10861.2		10860.4	10856.2		10866.5	10863.1
										74	10880.7	10868		10866.1	10860		10865.1	10858.3		10860.4	10859.1		10861.7	10858.8		10855.8	10855.3		10863.1	10862.1
										74.2	10851.5	10886.4		10857.2	10859.4		10864.8	10856.7		10858.8	10858.5		10856.3	10856		10847.2	10854.5		10859.4	10860.9
										74.4	10850.1	10854.9		10854.9	10860.5		10844.9	10856.5		10854.2	10857.7		10852.1	10859		10854.8	10853.8		10861.1	10861.2
										74.6	10795.2	10810.7		10862.3	10863.3		10856.1	10857		10858.5	10856.9		10869.4	10863.4		10856.3	10853.5		10865.3	10861.9
										74.8	10786.1	10832.1		10851.9	10860.2		10852.8	10857.6		10855.5	10855.7		10860.8	10863		10853.9	10852.4		10862.8	10861.6
										75	10855.7	10870.6		10867.2	10854.4		10850.7	10858.4		10855	10854.8		10866.2	10861.6		10848	10850.7		10861.4	10861.1
										75.2	10858	10869.9		10859.7	10868.5		10865.2	10858.7		10850.6	10855.2		10853.9	10858.6		10853.1	10853.6		10861	10860.3
										75.4	10872.5	10859.7		10890.1	10888.1		10855.9	10859		10853.7	10856		10853.7	10855.1		10868	10860.1		10859.4	10859.5
										75.6	10879.8	10856.2		10882.1	10869.9		10861.5	10859.9		10855.2	10857.7		10861.5	10858.6		10849.5	10851.4		10855.4	10858.3
										75.8	10845.2	10853.7		10827.4	10841.3		10864.9	10860.7		10861.7	10859.4		10861.2	10863.9		10854.1	10859.2		10856.7	10858.2
										76	10837.7	10852.8		10858.7	10851.4		10856.5	10861.1		10859.3	10859.7		10867.9	10863.5		10861.2	10858.3		10857.1	10857.9
										76.2	10891.8	10851.4		10867.9	10871.3		10864.4	10861.8		10860.2	10859.9		10865.4	10861.6		10863.2	10857.6		10851.7	10853.5
										76.4	10867.2	10857.6		10855.5	10862.9		10859.9	10859.1		10853.4	10857.1		10864.4	10860.1		10853.3	10860.3		10872.8	10873.2
										76.6	10865.3	10866.2		10856.2	10848.1		10853.6	10855.1		10858.2	10853.2		10862.7	10858.7		10864.5	10864.4		10854.6	10858.2
										76.8	10883.3	10852.2		10832.9	10847.7		10867.7	10862.8		10858.2	10859.5		10851.9	10858.6		10858.6	10858.2		10867.1	10864.4
										77	10811.2	10834.9		10834.3	10849.8		10873.9	10873.4		10874.1	10868.3		10854.7	10859.1		10850.7	10849.2		10867.7	10870.1
										77.2	10821.9	10839.8		10848.4	10854.6		10869.8	10869.3		10864.7	10864.3		10859.7	10859.4		10850.9	10856		10873.9	10869.4
										77.4	10818.9	10841.3		10860	10864.9		10863.9	10861.4		10857	10856.8		10863.7	10859.9		10867.2	10866.5		10861.5	10864.8
										77.6	10890.5	10880.2		10838.3	10847.5		10859.6	10861.8		10860.1	10857.1		10858.6	10859.5		10871.5	10865.5		10868.3	10868.2
										77.8	10845.7	10843.7		10867.4	10862		10859.7	10864.1		10860.6	10859.1		10859.4	10858.4		10857.2	10861.6		10848.9	10855.6
										78	10849.6	10849.6		10860.5	10859		10861.7	10864.4		10854.7	10859.8		10862.8	10860.2		10863.6	10858.6		10864	10861
										78.2	10864.4	10853.5		10863.2	10858.7		10865.3	10864.3		10860.1	10860.3		10861.5	10863		10866.1	10867		10866.6	10867.5
										78.4	10863.2	10854.9		10857.1	10856		10866.2	10864.6		10866.9	10860		10854.6	10856.8		10852.7	10852.4		10864	10867.2
										78.6	10890.2	10855.1		10836.6	10846.8		10875.1	10865		10852	10859.5		10848.3	10848.6		11431.2	11430.1		10865.1	10864.9
										78.8	10862.5	10856.6		10868.4	10872.7		10867.5	10862.5		10860	10859.2		10850.1	10852.6		10864.6	10864		10861.2	10863.2
										79	10824.9	10858.4		10844	10845.6		10860.7	10859.6		10860.2	10858.4		10862.8	10860.9		10851	10851.2		10862.5	10861.6
										79.2	10877.4	10860		10850.4	10855.9		10858.9	10860.8		10860	10859.2		10863.1	10860.3		10853.6	10852.5		10858.3	10862.6
										79.4	10845.6	10861.6		10866.8	10866.7		10865	10863		10862	10863.6		10850.8	10853.2		10852	10851.3		10869.5	10864.5
										79.6	10885.6	10863		10869.8	10863.6		10866.1	10866.1		10847.2	10853.1		10872.5	10872		10861.2	10860.1		10866	10865.5
										79.8	10893.9	10864.4		10839.7	10856.4		10869.6	10869.1		10859.3	10860.7		10859.1	10858.2		10877	10874.5		10865.6	10866.1
										80	10860.3	10866.2		10861.1	10857.5		10872.9	10867.8		10874.6	10865.2		10861.9	10860.5		10853	10855.5		10867.6	10866.4
										80.2	10855.3	10868		10859.1	10860.4		10870.9	10865.2		10873.8	10871.6		10864.2	10861.1		10855.7	10858.3		10868.9	10866.4
										80.4	10868.2	10870		10868.6	10862.3		10848.7	10861.8		10874.7	10873.8		10859.6	10860.3		10860.1	10858.2		10865.5	10865.3
										80.6	10874.6	10871.5		10862.6	10864		10849.3	10858.4		10883.2	10874.4		10860.7	10858.7		10859.7	10861.5		10862.4	10863.9
										80.8	10857.2	10871.1		10853.9	10863.8		10858.7	10858.3		10864.4	10870.6		10857.2	10857.9		10858.4	10859.4		10859.9	10863.1
										81	10864.4	10869.8		10861.8	10863		10857.8	10859.5		10863.6	10865.4		10857.4	10857.3		10855.3	10856		10864.4	10862.4
										81.2	10860.9	10868.4		10858.8	10861.9		10867.6	10860.7		10860.3	10860.6		10850.3	10856.9		10860.1	10853.1		10862.1	10861.2
										81.4	10882.2	10866.6		10855.7	10860.6		10863.3	10862.1		10855.9	10856.4		10856.8	10856.6		10851.3	10853.4		10861	10860
										81.6	10879.2	10864		10859.4	10860.4		10860.7	10863.5		10854.5	10856.2		10854.6	10855.6		10841.1	10844.4		10858.9	10858.9
										81.8	10848.4	10861.3		10857.6	10862.1		10861.4	10864.6		10859.5	10857.6		10853.9	10854.7		10861.7	10858.7		10856.9	10856.8
										82	10853	10857.7		10856.8	10860.2		10867.7	10866.5		10863.8	10859.7		10848.5	10853.1		10865.5	10859		10859.2	10858.8
										82.2	10861.5	10854.5		10858.8	10852.1		10874.9	10868.2		10862.6	10862.1		10849.3	10851.8		10859.3	10859.1		10867.1	10864.7
										82.4	10872.2	10853.2		10886.1	10876.1		10863.4	10866.8		10853.9	10862.8		10857.2	10853		10852.4	10855.5		10844.6	10846.4
										82.6	10859.5	10852.2		10854.7	10858.7		10862.1	10864.5		10863.3	10862.7		10850.1	10855.1		10849.9	10850.5		10846.4	10848.7
										82.8	10867.3	10855.8		10873.2	10864.7		10867.1	10861.2		10863.1	10863.4		10854.9	10857.9		10837.2	10847.1		10846.1	10847.4
										83	10849	10858.8		10871.8	10869		10858.8	10857.9		10861.4	10863.7		10867.8	10860.6		10849.6	10846.2		10855.2	10856.9
										83.2	10859.6	10855.9		10879	10868.3		10853.3	10857.8		10865	10861.7		10857.4	10860.7		10844.4	10839.6		10828.4	10829.8
										83.4	10876	10855		10870	10865.5		10855.4	10858.7		10859.2	10859.2		10858.1	10859.8		10841.4	10840.8		10859.5	10858.1
										83.6	10845.6	10829.9		10849.8	10862.7		10867.5	10860.9		10856.4	10855.6		10858.3	10858.6		10849.2	10849.1		10855.7	10855.7
										83.8	10786.6	10796.2		10853.1	10859.7		10861	10863.3		10848.3	10852.1		10857.9	10857.1		10931.2	10928.9		10852.3	10853.9
										84	10871.5	10843.8		10858.5	10859		10866.8	10861.8		10848.6	10852.3		10862.6	10856.6		10931.5	10928.7		10859.4	10861.4
										84.2	10905.6	10899.4		10863.6	10859.1		10851.2	10859.5		10856.8	10853.6		10854.2	10856.3		10819.4	10819.3		10876.4	10874.1
										84.4	10842.1	10877.5		10854.7	10859.3		10867.8	10855.4		10855	10856		10850.9	10856.1		10876.9	10876.1		10857.9	10860.1
										84.6	10878.6	10892.9		10860	10859.7		10852.5	10851.7		10856.7	10858.4		10855.6	10856		10871.5	10871.6		10851.1	10851.1
										84.8	10648.8	10667.6		10855.5	10859.6		10855.5	10855.3		10856.1	10857.6		10855.1	10855.6		10848	10849		10867.1	10865.9
										85	10875.7	10893.5		10869.9	10859.4		10858.8	10861.1		10855.1	10855.7		10854.8	10855.3		10854.8	10854.7		10851.7	10851.2
										85.2	10874.9	10865.5		10869.8	10859.3		10861.9	10868.8		10860.1	10853.7		10853.2	10854.7		10955.8	10954.5		10844.5	10848.6
										85.4	10846.9	10847.9		10862.3	10859.1		10876.8	10876.3		10852.8	10851.7		10853.3	10854.2		10852.7	10848.9		10847	10845.5
										85.6	10855.1	10860.4		10853	10858.7		10885.1	10876.2		10846.5	10851.7		10853.5	10855.3		10847.2	10852.5		10852.4	10852.1
										85.8	10863.9	10859.9		10854.1	10858.1		10878.5	10873.2		10849.8	10852.7		10856.9	10856.8		10848.4	10849.4		10856.6	10855.4
										86	10877.4	10875.1		10848.5	10857.6		10871.9	10869.4		10849.4	10853.3		10859.7	10858.9		10852.9	10852.8		10878.6	10876.9
										86.2	10411.7	10421.1		10839.8	10857		10859.4	10865		10850.1	10854.3		10859.1	10860.9		10854.1	10856.8		10850.2	10850.6
										86.4	10801.6	10806.4		10869.5	10856.2		10865.6	10863		10858.5	10857.2		10865.9	10860.7		10853.4	10856.8		10856.6	10856.3
										86.6	10844.1	10845.4		10861.8	10855.2		10855.5	10861.9		10865.1	10860.5		10858.7	10859.6		10859	10855.5		10861.6	10862.3
										86.8	10813.6	10827.3		10854.2	10854.3		10857.6	10860.7		10861.5	10864.6		10857.4	10858.1		10855.8	10857.2		10856.8	10852.8
										87	10851.4	10853.2		10848.4	10853.5		10858.5	10859.8		10867.2	10868.5		10856.1	10856.5		10856.9	10859.4		10831.8	10839.4
										87.2	10847.2	10863.8		10854.8	10853.5		10863.7	10859.3		10873.2	10869		10855.8	10856.2		10860.9	10859.5		10845	10841.6
										87.4	10880	10877.3		10851.6	10854.1		10860.6	10859.2		10861.8	10868.2		10857.9	10856.3		10858.8	10859.1		10848.8	10848.2
										87.6	10881.8	10872.8		10864.5	10854.3		10859	10859		10873.2	10866.5		10859.3	10856.7		10856.6	10858.4		10849.1	10849.6
										87.8	10821.5	10863.2		10843.1	10854.7		10854.9	10858.9		10869.6	10864.5		10857.9	10857.1		10857.5	10857.7		10852.4	10850.2
										88	10867.1	10864		10852.7	10856.3		10857.3	10860		10859.7	10863.6		10856.8	10856.8		10857.9	10858.6		10850.9	10851.8
										88.2	10860.2	10867		10853.2	10858		10858.6	10861.3		10861.4	10862.7		10854.7	10856.3		10858.7	10859.9		10853.2	10853.8
										88.4	10850.5	10865.9		10865	10861		10865	10863.1		10864.2	10864		10854.2	10855.5		10860.1	10861.5		10852.7	10854.1
										88.6	10874.9	10863.9		10875.9	10863.8		10870.9	10864.9		10870.7	10865.7		10854.4	10854.8		10862.9	10862.9		10852.3	10855.2
										88.8	10851.1	10863		10866.7	10862.4		10863.1	10863.9		10857.4	10860.5		10856.8	10855.6		10868.3	10862		10854.2	10856.7
										89	10858.4	10862.2		10860.1	10859.8		10862.4	10861.8		10850.5	10853.9		10854.6	10856.9		10859.7	10860.1		10853.2	10853.2
										89.2	10883	10860.9		10857.3	10855.8		10865.4	10861.1		10851.8	10851.2		10855.8	10858.5		10851	10858.3		10877.3	10874.7
										89.4	10846.3	10859.6		10853.4	10851.9		10858.3	10861.2		10848.4	10850.2		10861.2	10860.1		10859.4	10856.4		10875	10874.3
										89.6	10861.6	10858.5		10850.5	10853.8		10861.3	10857.2		10851.5	10854.4		10863.7	10860.5		10854	10853.7		10851.7	10853.3
										89.8	10855.1	10857.6		10864.9	10857.7		10847.8	10852.4		10863	10860.4		10864.4	10860.4		10850.7	10851.1		10860.8	10859.5
										90	10858.5	10856.6		10873	10862.7		10855	10858		10865.4	10862.4		10858.4	10860		10847.7	10848.1		10850.5	10855.9
										90.2	10872.3	10855.8		10879.9	10867.8		10867.9	10866.3		10864.2	10863.1		10861.2	10859.5		10844.6	10845.5		10858.2	10854.8
										90.4	10849.6	10855.8		10868.8	10868.5		10863.8	10866.6		10861.4	10863.7		10859	10859.7		10845.8	10846.2		10855.9	10855.1
										90.6	10861.1	10856.3		10858.1	10867.8		10865.7	10864.7		10865.2	10863.8		10863.3	10860		10847.5	10848.4		10856	10857.3
										90.8	10833.6	10856.8		10861.8	10866.3		10866.2	10863.4		10863.1	10863		10853.3	10860.6		10852.2	10850.4		10855.1	10854.1
										91	10837.4	10857.5		10846.1	10864.3		10865.8	10862.1		10861	10861.7		10868.6	10861.1		10849.2	10852.9		10857.6	10856.9
										91.2	10867	10858.3		10873.2	10864.4		10858.8	10861.9		10859.7	10861.6		10860	10859.9		10853.6	10856.9		10858.4	10857.7
										91.4	10837.2	10859.2		10876.4	10865.1		10855.3	10861.7		10863.7	10861.6		10860.2	10858.2		10861.7	10861.1		11068.7	11067
										91.6	10885.6	10860.3		10861.2	10863.8		10865.4	10864.3		10861.7	10861.6		10857.3	10856.2		10872.5	10866.5		10857.2	10856.3
										91.8	10860.9	10861.3		10870.3	10862.3		10870.8	10867.9		10862.6	10861.6		10854.4	10854.3		10876.1	10871.5		10856.6	10857.9
										92	10827	10861.7		10861.4	10861.8		10864.6	10862.4		10866.3	10860.8		10853.1	10853.8		10868	10871.3		10854.1	10849.5
										92.2	10890.6	10861.8		10861.5	10861		10850.7	10854.7		10858.8	10859.8		10854.8	10853.9		10868.6	10869.1		10875.5	10873.1
										92.4	10870.5	10861.9		10869.4	10863.4		10862.6	10858.5		10857.2	10858.9		10850.4	10854.2		10861.6	10865.8		10865.4	10868.8
										92.6	10845.8	10861.9		10862	10866.9		10861.7	10865.2		10856.3	10858		10851	10854.7		10863.6	10862.2		10864.9	10864
										92.8	10823.6	10861.9		10857.4	10859.5		10866.3	10865.2		10856.1	10857.1		10855.9	10855.3		10864.2	10861.5		10867.2	10868.8
										93	10874.1	10861.9		10843.6	10849.5		10860.9	10863.3		10855.3	10856.3		10856.4	10856		10859.8	10861.8		10866.9	10866
										93.2	10869	10861.9		10846.3	10852.8		10872	10863.4		10854.3	10855.5		10852.3	10856.2		10865.3	10862		10902.4	10899.9
										93.4	10860.1	10861.8		10860.1	10859.9		10864.1	10863.7		10853.9	10854.9		10852.7	10856.2		10861.4	10862.4		10858.7	10854.5
										93.6	10863.7	10861.7		10865	10860		10863	10862.5		10848.4	10855.6		10856.2	10858.2		10864	10862.6		10857.3	10859.5
										93.8	10850.3	10861.6		10845.6	10858.6		10854.6	10861		10860	10857		10863.4	10860.6		10864.1	10862.7		10864.7	10864.3
										94	10854.3	10861.5		10866.4	10858.9		10859.9	10861.7		10861.4	10858.1		10863.2	10860.7		10862	10863.1		10864.7	10864.9
										94.2	10876.1	10861.3		10855.9	10859.5		10868.7	10863		10861.6	10859.5		10864.2	10860.1		10865.8	10863.3		10865.5	10863.8
										94.4	10858.3	10861.1		10858.7	10860.7		10865.1	10862.8		10856.6	10861.6		10852.9	10859.3		10867.4	10862.5		10863.4	10863.1
										94.6	10846.3	10861		10863	10862		10858.7	10862.3		10863.4	10863.8		10858.5	10858.4		10860.7	10861.2		10862	10862.3
										94.8	10887.8	10860.8		10856	10863.8		10858.3	10862.1		10866.8	10866.4		10859.4	10856.8		10856.5	10859.7		10866.3	10861.9
										95	10868.1	10860.6		10871.9	10865.5		10865.5	10861.9		10871.1	10868.8		10854.4	10855.1		10857.7	10858.9		10861.1	10861.6
										95.2	10860.8	10860.2		10865.1	10865.7		10868.6	10861.7		10868.1	10868.4		10852.4	10855.8		10853.5	10857.2		10860.3	10860.2
										95.4	10856	10859.9		10872.3	10865.3		10860.7	10861.5		10865.4	10866.8		10858.7	10857.5		10852.3	10852.3		10856	10858.5
										95.6	10866	10859.5		10866.5	10864.9		10859.7	10861.4		10863.4	10864.8		10860.1	10857.4		10868.5	10864.9		10855.5	10859.4
										95.8	10808.1	10859.1		10857.7	10864.3		10856.3	10861.3		10860.3	10862.6		10853.6	10855.8		10854.5	10853.9		10859.4	10861
										96	10847.4	10858.7		10861.6	10863.6		10868.5	10861		10859	10860.9		10861.3	10861		10851.6	10855.6		10861.4	10860.9
										96.2	10865.2	10858.3		10861	10862.9		10858.7	10860.6		10859.5	10859.5		10869.5	10868.2		10855.7	10856.3		10858.3	10859.9
										96.4	10846.9	10857.8		10863.2	10862		10856.2	10860.3		10857.9	10858		10852.6	10856.1		10856.2	10856.4		10865	10861.3
										96.6	10853.6	10857.4		10852.8	10861.1		10852	10859.9		10856.4	10856.7		10834.3	10839		10860	10856		10855.7	10856.5
										96.8	10869.6	10857.3		10863.7	10861		10853.2	10859.9		10862.7	10856.3		10847	10845.5		10854.3	10855.6		10855.7	10860.2
										97	10864.4	10857.2		10860.5	10861.1		10855.2	10860.1		10851.3	10856.4		10857	10858.5		10853.4	10855.2		10855.6	10853.3
										97.2	10838.9	10857.2		10860.7	10861.3		10857.3	10860		10854.8	10856.6		10856.7	10857.2		10855.4	10854.7		10900.1	10897.3
										97.4	10851.4	10857.3		10869.3	10861.7		10861.4	10860		10856.8	10857.1		10853.8	10852.6		10858.1	10854.4		10855.2	10854.8
										97.6	10862.7	10857.3		10866.8	10861.9		10861.4	10860.7		10854.3	10858.3		10856.1	10854.5		10849.5	10854.9		10859	10856.3
										97.8	10862.3	10857.4		10848.9	10862.2		10861.9	10861.4		10862.7	10860		10852.9	10857.8		10854.3	10855.8		10851.2	10854.4
										98	10824	10857.5		10862.9	10862.6		10864.2	10862.9		10863.1	10860.8		10860.5	10859.4		10859.2	10856.9		10855.8	10856.7
										98.2	10833.3	10857.6		10865.4	10863		10863.4	10864.2		10853.4	10861.1		10860	10860.6		10857.2	10858.1		10857.7	10859.3
										98.4	10861.2	10857.7		10860.9	10863.2		10871.4	10862.9		10869.4	10864.4		10861.3	10862.2		10860.3	10859.4		10855.8	10859
										98.6	10861.3	10857.8		10868.1	10863.2		10854	10860.9		10868.9	10868		10863.4	10863.6		10862.6	10860.7		10858.7	10857.7
										98.8	10877.2	10857.8		10869.3	10863.3		10857.8	10857.9		10870.3	10867.3		10865.4	10865.1		10868	10861.8		10856.1	10856.4
										99	10850.7	10857.9		10866.1	10863.4		10855.4	10855.1		10867.2	10865.1		10863.1	10866.2		10868.9	10862.8		10858	10857.4
										99.2	10873.5	10858		10872.1	10863.4		10854.2	10855.7		10865.1	10864		10867.9	10866.2		10865	10864.2		10851.2	10852.8
										99.4	10872.4	10858.2		10845.1	10863.5		10857.2	10857.6		10860.2	10863		10870.7	10865.6		10862	10865.5		10872.1	10870
										99.6	10871.3	10858.3		10860	10863.6		10862.7	10860.1		10860.7	10860.9		10868.1	10864.7		10868.4	10867.2		10868	10866.1
										99.8	10866	10858.4		10860.5	10863.6		10859.6	10862.8		10857.2	10858.7		10866.5	10863.6		10868.6	10868.6		10861.9	10860
										100	10852.1	10858.5		10860.2	10863.7		10868.5	10863.1		10858	10858.3		10859.9	10863		10870.3	10867.4		10858.7	10860.5
										100.2	10877.7	10858.6		10852.9	10863.9		10859.8	10862.7		10859.8	10858.6		10859.7	10862.5		10870.6	10865.9		10861.7	10862.7
										100.4	10859.3	10858.7		10863	10863.7		10855.2	10862		10859.5	10859.1		10856.8	10862		10861.6	10862.4		10863	10863.6
										100.6	10860.4	10858.8		10857.7	10863.5		10864.3	10861.2		10860.4	10859.7		10863.6	10861.5		10855.9	10855.1		10864.9	10864.2
										100.8	10862.1	10858.9		10857.5	10863.8		10857.3	10861.1		10858.8	10859.9		10858.6	10861.1		10867.8	10867.2		10862	10863.4
										101	10823.3	10858.9		10860.5	10863.7		10862.2	10861.1		10855.2	10860		10864	10860.8		10846.6	10854.1		10863.8	10862
										101.2	10846.5	10859		10873.7	10865.8		10861.1	10861.2		10858.7	10860.1		10858.6	10860.5		10858.2	10857.7		10861.2	10861.7
										101.4	10862	10859.1		10873.2	10868.7		10867.2	10861.2		10860.6	10860.2		10860.4	10860.3		10862.4	10861.2		10861.8	10862.4
										101.6	10889.3	10859.2		10875	10864.4		10862.6	10861		10862.4	10860.5		10860.7	10860.3		10864.6	10861.4		10864.6	10860.4
										101.8	10851	10859.3		10860.8	10858.3		10855.2	10860.7		10857.4	10861		10862.9	10860.4		10858	10860.3		10863.2	10863.7
										102	10822.7	10859.4		10853	10861.3		10861.7	10860.5		10866.2	10861.2		10859.1	10860.8		10862.4	10859.8		10865.4	10865.2
										102.2	10871.4	10859.5		10869	10866.6		10855.7	10860.3		10858.6	10861.5		10857.8	10861.1		10856.1	10859.5		11081.6	11079.9
										102.4	10871.9	10859.6		10875.4	10866.5		10859.5	10860		10865.3	10861.9		10861.6	10861.2		10860.5	10860		10847.9	10846.9
										102.6	10847.4	10859.7		10866	10865		10858	10859.8		10865.1	10862.2		10861.7	10861.4		10855.8	10860.8		10853.5	10853.5
										102.8	10846.4	10859.8		10868.5	10864.6		10861.3	10859.3		10863.2	10863		10862.9	10861.1		10863	10861.8		10855.2	10854.2
										103	10852.1	10859.9		10869.9	10864.3		10862.1	10858.9		10871.7	10863.7		10856.7	10860.8		10862.1	10862.8		10857.6	10858.2
										103.2	10882.8	10860		10865.3	10864.2		10863	10859.7		10856.4	10862.5		10862.5	10861.9		10861.4	10863.2		10855.5	10856.4
										103.4	10868.7	10860		10863.3	10864.2		10854	10860.8		10857.6	10860.9		10870.3	10863.4		10861	10863.3		10856.3	10853.5
										103.6	10866.1	10860.1		10865.4	10864.4		10862	10862.3		10857.5	10858.6		10863.3	10865.3		10869.2	10863.6		10855.1	10854
										103.8	10876.3	10860.1		10866.3	10864.6		10869.5	10863.8		10853.7	10856.4		10869.9	10867.1		10860.8	10863.7		10854.2	10855.1
										104	10853.9	10860.1		10865.8	10864.6		10865.4	10863.5		10858.5	10856.9		10864.9	10866.1		10863.4	10863.6		10856.6	10854.4
										104.2	10854.9	10860.1		10860.3	10864.5		10863.3	10862.6		10858.3	10858.4		10863.1	10864.2		10862.9	10863.5		10855.6	10853.8
										104.4	10878.3	10860.1		10872.6	10864.4		10855.5	10861.5		10859.8	10860.2		10865	10862		10863.3	10863		10852.3	10851.9
										104.6	10864	10860.1		10862.4	10864.3		10855.1	10860.2		10858.7	10862.2		10856.6	10859.6		10860.9	10862.5		10851.3	10849.5
										104.8	10836.4	10860.1		10870.6	10864.5		10854.5	10860.2		10859.6	10862.7		10856.5	10858.1		10863.3	10863.3		10850.1	10854.4
										105	10844	10860.1		10865.7	10864.8		10859	10860.5		10866.4	10862.7		10858.1	10857.1		10868.5	10864.3		10873.2	10870.3
										105.2	10841.4	10860.1		10861.3	10865.1		10863.9	10861		10864.5	10863		10855.6	10855.6		10865.7	10865.8		10851.6	10854
										105.4	10863.4	10860.1		10858.6	10865.3		10861.9	10861.5		10863.4	10863.1		10851.6	10854.5		10870.5	10867.2		10852.3	10852
										105.6	10852.3	10860.1		10865.8	10865.8		10862.6	10861.7		10859.9	10862.5		10857.9	10855.4		10871.6	10866.6		10849.9	10855.6
										105.8	10870.2	10860.1		10870.3	10866.3		10859.7	10861.9		10868	10861.9		10853.6	10857		10860.8	10865.4		10871.2	10870.9
										106	10875.8	10860.1		10871.8	10867		10865.2	10862.2		10858.6	10860.5		10856.4	10859.2		10865.5	10863.8		10870.8	10870.7
										106.2	10863.8	10860.1		10863.7	10867.5		10867.5	10862.4		10859.1	10859.3		10858.4	10861.5		10863.2	10862.1		10872.1	10871.6
										106.4	10869.2	10860.1		10865	10867.1		10862.8	10862.4		10861.9	10860.6		10865.5	10861.8		10861.1	10861.8		10851.8	10854.8
										106.6	10848.1	10860.1		10867.7	10866.3		10862.5	10862.4		10865.2	10862.6		10866	10861.4		10861	10862		10860.2	10864
										106.8	10851.2	10860.1		10868.6	10865.6		10866.1	10862.3		10857.4	10865.3		10863.5	10860.9		10863.5	10862.3		10868.6	10865.7
										107	10858.9	10860.1		10869.6	10864.7		10861.9	10862.2		10865.6	10867.9		10865.5	10860.2		10862.4	10862.7		10868.8	10871.2
										107.2	10875.5	10860.1		10870.2	10863.5		10864.7	10862		10877.6	10867.8		10850.7	10860		10862	10862.6		10870.2	10868.8
										107.4	10862.4	10860.1		10860.9	10862.2		10861.4	10861.9		10871.7	10866.8		10860.8	10859.8		10864.3	10862.4		10862.6	10860.7
										107.6	10857.5	10860		10852.1	10860.8		10858.5	10861.6		10869.5	10865.3		10855.7	10859.6		10862.9	10862.1		10881	10878.5
										107.8	10813.5	10860		10854	10859.5		10858.9	10861.4		10866.9	10863.6		10864.9	10859.5		10859.6	10861.7		10846.3	10847.5
										108	10871.8	10860		10853.1	10859.6		10863.3	10861.4		10862.3	10863.3		10856.9	10859.4		10859.7	10861.6		10878.6	10879
										108.2	10865.3	10860		10866.6	10860.4		10861.9	10861.3		10861	10863.3		10860	10859.5		10859.8	10861.5		10859.8	10860.7
										108.4	10848.3	10860		10857.1	10861.2		10861.5	10861.3		10866.4	10863.4		10856.8	10859.6		10862.6	10861.7		10848.2	10849.8
										108.6	10864.4	10860		10863.9	10862.2		10864.4	10861.3		10864.8	10863.5		10859	10859.7		10862.6	10861.9		10876.1	10876.6
										108.8	10857.3	10859.9		10867.3	10863.4		10866	10861.2		10865.3	10863.2		10860.3	10859.9		10862.4	10860.9		10886.7	10882.6
										109	10862.8	10859.9		10862.4	10864.6		10855.9	10861.1		10860.8	10862.7		10858.6	10860.3		10855.8	10859.6		10872.9	10870.9
										109.2	10867	10859.9		10867.5	10866		10858.3	10860.9		10860.9	10862.2		10858.9	10860.4		10855.8	10857.6		10873.5	10873.6
										109.4	10849.5	10859.9		10870.5	10867.3		10856.7	10860.7		10861.5	10861.7		10856.3	10860.6		10851.6	10855.7		10874.6	10874.3
										109.6	10865.2	10859.9		10866.1	10867.5		10855.7	10860.7		10865.6	10861.6		10860.8	10861.4		10852.8	10856.7		10876.7	10874.7
										109.8	10855.6	10859.9		10861.5	10867.2		10864.5	10860.6		10862.1	10861.6		10869.4	10862.3		10860.3	10858.6		10850.3	10852.6
										110	10829.6	10859.9		10865.4	10866.6		10861.8	10860.9		10860.4	10861.7		10862.7	10862.6		10861.7	10861.6		10849.9	10850.6
										110.2	10870.2	10859.9		10860.3	10865.9		10855.1	10861.3		10860.3	10861.8		10865.8	10862.7		10865.7	10864.6		10849.1	10850.1
										110.4	10848.1	10859.9		10865.2	10865.3		10853.7	10860.5		10862.7	10861.8		10861.1	10863		10864.9	10864.1		10855.8	10856.4
										110.6	10830.4	10859.9		10869	10864.7		10855.8	10859.6		10867.5	10861.8		10864.6	10863.3		10864	10862.9		10869.1	10866.9
										110.8	10865.6	10859.9		10867.8	10863.9		10860.5	10857.8		10866.9	10861.8		10861.3	10863.1		10851.1	10859.6		10852.8	10855.8
										111	10869.7	10859.9		10870.6	10863.1		10855.9	10856.2		10863.2	10861.7		10863.3	10863		10854.6	10855.8		10855.2	10855.7
										111.2	10884.3	10860		10867.5	10862.4		10857.7	10858.2		10859.4	10861.6		10865.6	10863.8		10861.8	10859.1		10855.2	10857.3
										111.4	10869.5	10860		10866.9	10861.8		10867.4	10861.2		10859.5	10861.5		10865.7	10864.6		10867.7	10864.2		10864.1	10861.5
										111.6	10856.5	10860		10854.9	10861.2		10869.9	10865.5		10856.5	10861.3		10869	10866		10865.8	10864.7		10864.3	10864.8
										111.8	10875.5	10860		10863.5	10860.6		10872.4	10869.7		10858	10861.1		10869.2	10867.2		10860.6	10863.8		10867	10867.6
										112	10879	10860		10857.4	10859.9		10872.1	10869		10865.3	10861.1		10867.5	10866.4		10868.2	10863.7		10865.6	10867.9
										112.2	10877.3	10860		10859.7	10859.2		10863.6	10866.6		10861.2	10861.1		10865.9	10865		10864.5	10863.5		10867	10865.9
										112.4	10877	10860		10858.4	10858.5		10867.2	10863.4		10859.1	10861		10863.2	10862.9		10864.1	10862.7		10868.1	10865.5
										112.6	10869.5	10860		10850.7	10857.9		10862.4	10860		10862.1	10861		10859.6	10860.9		10862.6	10861.6		10868.3	10869.5
										112.8	10877	10860		10866.3	10857.7		10861.4	10859.8		10860	10861		10862.6	10861.3		10859.9	10860.5		10846.3	10849.6
										113	10858	10860.1		10847.9	10857.7		10856	10860.7		10856.8	10860.9		10861.6	10862.6		10856.1	10859.6		10857.2	10857.7
										113.2	10862.1	10860.1		10854.9	10857.9		10861.5	10861.7		10862.7	10861.2		10863.7	10864.4		10861.2	10858.1		10858.5	10860.1
										113.4	10870.4	10860.1		10866.2	10858.2		10864	10863		10861.6	10861.4		10871.2	10866.3		10856.9	10856.9		10864.2	10865.5
										113.6	10858.9	10860.1		10846.7	10858.4		10868.4	10863.5		10864.2	10860.9		10865.8	10866.1		10854.9	10857.6		10874.1	10868.7
										113.8	10840	10860.1		10867.2	10858.6		10869.1	10863.6		10856.6	10860.3		10866.8	10865.1		10856	10859		10873.4	10873.8
										114	10848.6	10860.2		10866.5	10858.9		10869	10863.9		10862.6	10859.1		10862.6	10863.8		10861.2	10861.3		10866.1	10862.6
										114.2	10870.7	10860.2		10850.2	10859.3		10856.9	10864.2		10856.2	10858		10860.9	10862.5		10868.2	10863.6		10839.1	10842
										114.4	10864.9	10860.2		10855.7	10859.7		10864.5	10864		10858.6	10859.3		10866.2	10862.5		10858.9	10864.1		10876.6	10876
										114.6	10843.1	10860.2		10853.8	10860.1		10861.2	10863.6		10862.4	10861.3		10861.3	10862.9		10868.7	10864.5		10879.9	10877.5
										114.8	10877	10860.3		10849.7	10860.6		10859.2	10863.1		10862.8	10864		10864.4	10863.4		10861.8	10861.5		10879.6	10880.5
										115	10868	10860.3		10856.4	10861		10862.8	10862.6		10867.9	10866.6		10865.8	10864		10856.6	10857.1		10883.3	10876.5
										115.2	10864	10860.3		10855.9	10861.5		10852.4	10862.7		10871.1	10866.4		10864.1	10864.2		10867.9	10864.1		10871.8	10873.6
										115.4	10877.2	10860.3		10859.1	10862		10863.5	10862.9		10863.6	10865		10867.5	10864.3		10873.5	10873.9		10870.6	10869.7
										115.6	10859.2	10860.3		10866	10862.5		10865.5	10863.2		10867.1	10863.3		10866.3	10864.3		10871.6	10868.8		10869.4	10867.7
										115.8	10867.6	10860.4		10856.9	10862.9		10864.1	10863.6		10862.9	10861.4		10866.5	10864.3		10857.5	10859.8		10867.8	10866.2
										116	10855.6	10860.3		10860.7	10863		10870.2	10863.6		10860.5	10860.7		10862.5	10864		10860.2	10859.9		10866.2	10865
										116.2	10850	10860.3		10867.1	10862.9		10861	10863.6		10862.2	10860.5		10864.8	10863.5		10860.7	10862.1		10868.3	10864
										116.4	10850.1	10860.3		10872.1	10862.6		10862.3	10863.3		10861.3	10860.3		10861	10863.2		10861.6	10862.6		10862.9	10863.1
										116.6	10864.5	10860.2		10864.7	10862.2		10857.1	10863.1		10857.4	10860.2		10862.9	10862.9		10860.4	10862.8		10865.3	10863.1
										116.8	10879	10860.2		10859.6	10862.4		10867	10863.3		10858.5	10860		10861.1	10861.9		10861.7	10863		10857.5	10860.9
										117	10850.9	10860.1		10861.7	10862.5		10869.3	10863.5		10860.4	10859.7		10864.4	10860.9		10867.9	10863		10869	10866.1
										117.2	10850	10860.1		10860.1	10863.1		10872.6	10864.1		10856.6	10859.7		10854.4	10859.5		10864.9	10863.1		10866.2	10863.2
										117.4	10864.7	10860		10864.9	10863.6		10868.6	10864.5		10859.3	10859.7		10856.5	10858.2		10868.3	10863		10857.3	10859.5
										117.6	10859.4	10860		10872.8	10862.4		10867	10863.9		10860.4	10860		10862.8	10858.8		10862	10862.4		10859.4	10859.9
										117.8	10864.7	10859.9		10878	10860.7		10859.2	10862.9		10859.2	10860.8		10858.4	10860.1		10859.8	10861.6		10865.4	10861.6
										118	10861.5	10859.9		10859.5	10858.3		10857.6	10861.6		10859.8	10860.1		10857.3	10861.7		10861.1	10860.6		10860.9	10861.9
										118.2	10855.1	10859.8		10854.3	10856		10861.9	10860.2		10855.4	10859.1		10864.3	10863.3		10858.8	10859.6		10859.5	10861.9
										118.4	10859.2	10859.7		10855.2	10856.3		10864.6	10860.4		10866.2	10862.6		10865.1	10863.7		10862.1	10859.3		10863.7	10862.4
										118.6	10873.5	10859.7		10846.2	10857.4		10856.9	10861.1		10871.1	10867		10868.1	10863.5		10861.4	10859.4		10863.1	10863.2
										118.8	10860.4	10859.6		10857.8	10858.9		10868.3	10862		10864.7	10866.3		10865.2	10863.5		10854.4	10859.4		10864.5	10862.1
										119	10828.2	10859.6		10854.9	10860.6		10871.5	10863		10865	10864.2		10864.6	10863.3		10858.9	10859.5		10860.8	10862.8
										119.2	10825.7	10859.5		10868.1	10860.5		10858.5	10863.1		10864.2	10863.9		10860.2	10862.7		10859.4	10859.4		10858.7	10861.6
										119.4	10871.4	10859.4		10863.4	10859.7		10862.7	10862.8		10861.9	10863.8		10864.4	10862.1		10862.7	10859.1		10852.4	10850.8
										119.6	10873.3	10859.3		10856	10859		10860.9	10862.5		10857.8	10863.1		10857.7	10861		10864	10859.1		10893.3	10890.8
										119.8	10829.5	10859.3		10847	10858.1		10864.2	10862.2		10859	10862.2		10863.2	10860		10860	10859.1		10865.6	10864.8
										120	10887.2	10859.2		10857.8	10857.4		10861	10861.9		10863.5	10860.8		10858.3	10860.3		10859.2	10858.4		10868.1	10866.9
										120.2	10884.4	10859.1		10864.3	10856.9		10861.7	10861.7		10861.6	10859.3		10863.2	10861		10853.4	10857.5		10860.7	10864.3
										120.4	10859.2	10859.1		10843.1	10856.2		10859.5	10861.3		10860.4	10857.5		10852.9	10862		10854	10856.2		10865.2	10863.6
										120.6	10860.9	10859		10848.4	10855.6		10860.3	10860.9		10855.3	10855.8		10863.9	10863.1		10852.8	10854.9		10862.4	10862.5
										120.8	10862.3	10858.9		10854.4	10855.9		10853.2	10861.1		10854.5	10855.9		10868.8	10862.6		10856.1	10855.8		10862.5	10861.9
										121	10864.3	10858.8		10848.5	10856.7		10856.7	10861.4		10852.6	10856.7		10864.1	10861.6		10856.3	10857.4		10859.9	10861.5
										121.2	10862.4	10858.7		10864.8	10857.5		10868.8	10862		10851	10857.4		10859.5	10861		10860.4	10859.5		10859.9	10861.8
										121.4	10860	10854.9		10864.7	10858.4		10861.2	10862.6		10859.2	10858.5		10862.9	10860.6		10860.4	10861.7		10862.4	10862.4
										121.6	10868.3	10860		10855	10859.4		10863.9	10862.3		10860.5	10859.9		10855.9	10859.2		10863.4	10861.6		10861.6	10862.6
										121.8	10872.7	10882.7		10858.6	10860.3		10861	10861.8		10865.9	10861.4		10857.7	10857.6		10861.9	10860.6		10862.1	10862.7
										122	10795.6	10818.8		10857.7	10861.7		10861.5	10861.1		10865.8	10863.5		10852.4	10859.5		10861.3	10861.3		10864.1	10863
										122.2	10850.5	10870		10864.9	10863.1		10854.5	10860.3		10865.6	10865.5		10865.6	10862.2		10858.5	10861.6		10863.9	10863.3
										122.4	10866.4	10861.1		10877.2	10863.4		10861.3	10860.3		10863.5	10865.3		10866	10862.2		10863.5	10860.6		10861.4	10863.3
										122.6	10844.2	10854.9		10866.4	10863.7		10864.3	10861.8		10865.9	10864.5		10863.3	10861.3		10863.4	10865.8		10861.1	10863.2
										122.8	10860.4	10866.5		10869.6	10861.4		10856.6	10860.2		10860	10863		10859.7	10861		10846	10847.9		10861.6	10863.3
										123	10890.8	10885		10843	10858.1		10860.3	10852		10859.2	10861.3		10862.2	10860.6		10882.1	10880.9		10862.9	10863.2
										123.2	10868	10858.5		10870.5	10863.3		10881	10875.4		10863.9	10861.9		10862.2	10860.2		10883.2	10878		10860.6	10862.7
										123.4	10797.4	10820.8		10872.6	10870.4		10853.4	10854.9		10863	10863.2		10859.9	10859.8		10872.2	10873.4		10863.6	10862.1
										123.6	10854.6	10840.2		10867.6	10868.4		10853.6	10858		10863.9	10864.4		10853	10859.1		10878.6	10873.9		10862	10860.6
										123.8	10860.4	10874.4		10873.9	10863.7		10857.7	10859.6		10868.6	10865.6		10855	10858.5		10881	10875.8		10861.3	10859.4
										124	10851.1	10873.4		10852.2	10862.4		10863.3	10860.1		10864.5	10865.4		10861.2	10859.2		10868	10870.4		10859.3	10860.2
										124.2	10868	10863.1		10857.1	10862		10862	10860.1		10865.6	10864.3		10861.3	10860.2		10861	10863.4		10862.2	10861
										124.4	10859	10861.3		10860.6	10859.5		10860.8	10860.3		10868.2	10865.6		10865.7	10861.9		10868.6	10864.4		10862.7	10866.6
										124.6	10873.4	10854.8		10859.6	10857		10867.2	10860.7		10868.4	10867.6		10861.7	10863.5		10866.4	10868.2		10885.5	10879.3
										124.8	10869.8	10857.5		10852.3	10857.6		10864.3	10861.6		10859.3	10861.2		10865.4	10862.9		10868.4	10866.9		10863.9	10864.3
										125	10858.7	10885.5		10853.3	10859.3		10860.7	10862.5		10849.2	10852.8		10856.5	10861.7		10857.4	10862.1		10858.1	10857.5
										125.2	10750.6	10788.5		10868.8	10861.5		10863.3	10863.6		10854	10855		10860.9	10859.8		10876	10869.9		10857.5	10857.2
										125.4	10821.6	10858		10867.3	10863.8		10858.7	10864.6		10854.3	10860.1		10857.7	10857.9		10873.7	10868.5		10859.9	10860.9
										125.6	10850	10851.6		10862.8	10864.2		10866	10863.8		10858.1	10859.7		10855.1	10858.7		10855.8	10857		10859.2	10860.2
										125.8	10863.3	10855		10872.4	10863.9		10871.3	10862.2		10860.9	10858.2		10857.1	10860.3		10863.8	10866.5		10861.3	10859.3
										126	10852.7	10869.6		10865	10862.9		10853.2	10860.7		10858.4	10857.9		10871	10862.4		10864	10861.8		10860.6	10859.1
										126.2	10883.6	10887.4		10858.2	10861.9		10857.5	10858.9		10856.3	10857.9		10862.2	10864.5		10854	10857.1		10854.2	10856.9
										126.4	10875.2	10884.3		10860.4	10862.5		10851.1	10857.1		10861.1	10858.9		10865.8	10864.7		10862.1	10861.2		10863.7	10862.8
										126.6	10870.7	10874.9		10853.5	10863.5		10851.5	10855.4		10855.2	10860.1		10864.9	10864.2		10867.5	10867.8		10854.4	10856.2
										126.8	10900.8	10862.1		10873.4	10865.5		10847.7	10853.1		10860.5	10862.2		10864.4	10863.2		10873.2	10866.2		10848.2	10850.4
										127	10871.1	10848.6		10870.4	10867.2		10846.4	10851.2		10862.6	10864.1		10861.4	10862.1		10863.8	10862.7		10872.8	10868.7
										127.2	10862.3	10846.7		10859.4	10864.9		10855.5	10851.6		10864.6	10863.5		10866	10861.8		10863.6	10862.7		10871.4	10871.6
										127.4	10842.9	10848.8		10850.1	10861.4		10856.4	10852.7		10870.3	10862		10859.7	10861.3		10864.2	10863.2		10869.8	10871.4
										127.6	10868.8	10852.6		10855.8	10856.4		10852.8	10856.1		10854.4	10860.1		10863.9	10863.7		10859.7	10865.6		10892.7	10889.5
										127.8	10867.2	10857.2		10846.3	10851.5		10864.5	10860.4		10859.4	10858.3		10865.8	10867.1		10873.6	10868.2		10893.5	10893.7
										128	10869.7	10856.4		10846	10852.4		10859.9	10858.3		10858.6	10858.2		10862.7	10861.8		10873.8	10866.1		10892.2	10888.8
										128.2	10855	10854.5		10848.2	10855.1		10856.6	10854.4		10852.2	10858.8		10853.7	10854.6		10862.9	10862.9		10858.2	10858.4
										128.4	10863.1	10850.6		10861	10859.5		10853	10859.8		10860.4	10859.1		10855.2	10857.7		10851.9	10858.1		10857.7	10857.2
										128.6	10850.3	10847.1		10858.5	10864.2		10875.4	10867.5		10860.1	10859.6		10865.5	10863.2		10851.8	10853.6		10860	10860.8
										128.8	10864.6	10851.6		10852.7	10863.4		10866.7	10868		10862.2	10861.7		10865.7	10866.9		10852.8	10855.4		10861.5	10859.5
										129	10873	10858.2		10853.8	10859.2		10864.2	10866.5		10860.5	10864.3		10871.5	10870.1		10860.9	10859.1		10858.8	10857.4
										129.2	10888.2	10867.4		10871.1	10858.1		10863.4	10866.2		10872.1	10866.7		10871.4	10866.8		10866.5	10864		10860.9	10858.7
										129.4	10892.8	10876.3		10861.8	10866.8		10868	10865.6		10866.3	10868.4		10861.3	10861.5		10862.7	10869		10859.8	10861
										129.6	10874.4	10874.2		10824.9	10835.3		10864.5	10864.6		10866.5	10869.4		10860.7	10861.2		10868.3	10869.2		10856.4	10859.1
										129.8	10882.8	10868.4		10855.4	10869.4		10861.2	10863.7		10869.3	10869.8		10857.5	10862.2		10875.4	10867.9		10857.8	10858.5
										130	10846.9	10860.5		10869.5	10870.3		10864.8	10862.1		10871.6	10863.3		10862.1	10862.4		10861.6	10864.6		10854.2	10857
										130.2	10818.6	10852.2		10885.8	10873.5		10858.5	10860.7		10854.9	10855.1		10859.8	10862.6		10857.8	10860.6		10874.8	10875
										130.4	10858.3	10851.1		10872.2	10873.5		10861.4	10861.5		10851.8	10854.7		10862.7	10862.7		10863.4	10860.2		10877	10872.8
										130.6	10862.3	10852.6		10870	10872.7		10857.8	10863		10849.5	10856.8		10865.8	10862.7		10857.7	10860.9		10860.8	10862.9
										130.8	10868.8	10854.5		10864.1	10870.7		10876.2	10865.2		10858.1	10858.4		10864.5	10862.4		10864.6	10861.6		10841.8	10845.6
										131	10869.1	10856.9		10862.5	10868.1		10864.3	10867.4		10865.1	10860.3		10863.4	10862.1		10861.5	10862.5		10856.1	10858.2
										131.2	10814.2	10857.7		10867.1	10866.2		10871.2	10867.2		10857.5	10861.2		10862.5	10862.7		10865	10862.1		10856.7	10856.3
										131.4	10862.6	10857.9		10868.2	10864.6		10864.2	10866.2		10860.5	10861.7		10860.3	10863.4		10862.3	10861.4		10858.2	10854.7
										131.6	10847.5	10858.3		10868.4	10862.5		10867.7	10864.2		10863.9	10863.6		10857.9	10864.9		10854.9	10860.6		10857.2	10860.3
										131.8	10849.6	10858.6		10878.8	10860.6		10859.3	10861.8		10868.3	10865.9		10869.7	10866.3		10857.8	10859.8		10874.2	10871.7
										132	10848.7	10858.8		10854.2	10860		10861.3	10862.7		10866	10863.6		10867.7	10864.8		10858.9	10859.7		10850.4	10851.4
										132.2	10856.5	10858.8		10860.6	10860.1		10867.8	10864.6		10860.2	10860.3		10862.1	10862.8		10862.3	10859.9		10873.2	10873.9
										132.4	10867.6	10858.9		10851.1	10860.3		10867.9	10861.7		10859.3	10861.8		10858.9	10859.4		10860.7	10859.8		10846.8	10848.4
										132.6	10864.8	10858.9		10862.5	10860.8		10857	10858		10865.1	10864.6		10857.3	10856.2		10856.8	10859.9		10870	10868.6
										132.8	10871.8	10858.7		10866.6	10861.2		10854.6	10859.2		10872.3	10865.6		10859.6	10857.7		10859.7	10860.6		10870.4	10869.1
										133	10872.7	10858.6		10871.8	10861.7		10858.9	10861.8		10868.1	10865.9		10855.7	10860.7		10861	10861.3		10870.4	10871.8
										133.2	10867.9	10858.4		10847.5	10862.3		10865.3	10864.2		10866.8	10868		10865.4	10864.8		10859.4	10862.5		10870.2	10865.4
										133.4	10843	10858.1		10867.9	10863		10869.1	10866.7		10874.2	10869.9		10876.5	10868.8		10861.6	10863.5		10854.8	10857
										133.6	10839.5	10858		10867.5	10863.2		10871.9	10867		10866.7	10867.2		10871.5	10868.5		10864	10862.6		10845.6	10849.2
										133.8	10872.9	10858		10865	10863.4		10862.1	10866.3		10863.6	10863.3		10864.4	10866.4		10862.1	10861		10869.9	10871.8
										134	10868.9	10858		10853.4	10863.2		10870.1	10866.2		10856.6	10858		10860.4	10864.4		10859.1	10859.7		10865.8	10863.5
										134.2	10857.1	10858		10856.7	10863.1		10870.7	10865.7		10856.8	10852.7		10861	10862.1		10857.4	10858.4		10844.4	10850.4
										134.4	10852.5	10858		10856.7	10863.2		10861.5	10863.4		10853.6	10853.4		10863.6	10860.4		10856.6	10857		10858.7	10858.7
										134.6	10879.5	10858		10871.4	10863.2		10862.7	10860.9		10848.2	10856		10862.1	10859.3		10848.6	10856.3		10854.6	10856.8
										134.8	10852.5	10857.9		10864.6	10864.3		10863	10856.8		10862	10859.6		10857.2	10857		10849.2	10853.1		10861.6	10861.1
										135	10870.6	10857.9		10877.1	10865.8		10847.5	10853		10856.1	10863.5		10849	10855.1		10856.4	10852.4		10865.8	10865.6
										135.2	10867.1	10857.9		10855.4	10863.5		10853.3	10854.7		10864	10864.1		10859.4	10857.5		10848.1	10854.6		10861.7	10863.4
										135.4	10847	10857.9		10855.7	10860.2		10849.4	10858.1		10871.9	10863.7		10864	10861.1		10851.4	10845.9		10862.2	10861.2
										135.6	10852.3	10857.9		10864.3	10861.7		10860.7	10863		10857.8	10863.1		10868.6	10866.4		10898.2	10895.7		10864.3	10866.7
										135.8	10878.7	10857.8		10867.4	10864.4		10862.8	10868.8		10863.9	10862.3		10868.4	10871.5		10848.9	10852		10866.1	10862.7
										136	10858	10857.8		10870.8	10864.1		10873.1	10866.8		10861	10862.1		10869.7	10870.3		10863.3	10863		10902.8	10900.2
										136.2	10832.2	10857.8		10874.6	10863.1		10860.2	10858.7		10864.3	10862		10869.1	10867		10872.1	10871.4		10825.7	10826.2
										136.4	10853.3	10857.8		10870.4	10862.6		10877.7	10870.5		10864	10861.8		10862.6	10862.7		10874	10868.5		10864.6	10863.5
										136.6	10868.8	10857.8		10867.2	10862.2		10855.9	10853.9		10863.9	10861.6		10860.5	10858		10861.5	10861.3		10865.6	10863.7
										136.8	10858.3	10857.8		10860.1	10862		10856.9	10855.9		10860.7	10861.4		10859.6	10857.3		10860.2	10859.4		10863.7	10867.6
										137	10864.8	10857.8		10860.3	10861.9		10858.2	10858		10858.2	10861.1		10855.4	10857.9		10855.5	10858.8		10865.2	10864.1
										137.2	10853.7	10857.7		10868.3	10861.5		10854.3	10859.2		10860.7	10860.8		10852	10858.7		10853.6	10856.1		10866.4	10865.1
										137.4	10853.8	10857.7		10859.1	10861.3		10859.2	10860.1		10855.8	10860.5		10856.7	10859.9		10854.2	10853.7		10865.9	10864.8
										137.6	10861.5	10857.7		10859.9	10861.8		10861	10860.7		10866.2	10860.2		10864.1	10860.4		10853.5	10855.7		10864.9	10862.9
										137.8	10883.5	10857.7		10868.2	10862.4		10858	10861		10863.7	10860		10864.3	10860.7		10856.7	10859		10864.2	10863.4
										138	10875.5	10857.7		10857.5	10863.7		10863.3	10861.5		10857.3	10859.7		10859.1	10861.2		10867.9	10863.3		10843.4	10847.1
										138.2	10833.5	10857.7		10863.1	10864.9		10859.2	10862		10855.4	10859.3		10862.5	10861.7		10863.4	10867.4		10846.9	10850.2
										138.4	10860.9	10857.7		10868	10863.4		10863.1	10862.1		10859.1	10859.2		10865.1	10861.9		10859.5	10868.5		10853.7	10852.3
										138.6	10868.6	10857.7		10865.1	10861.2		10862	10862.2		10857.2	10859.1		10861.2	10862		10871.1	10867.4		10853.5	10856.9
										138.8	10864.5	10857.6		10859	10858		10864	10862.2		10862.3	10859.4		10854	10862.1		10868.5	10864.3		10866	10861.3
										139	10848.2	10857.6		10847.3	10855		10858.4	10862.1		10865	10859.6		10865.7	10862.1		10862.1	10864.9		10864.8	10863.5
										139.2	10851.2	10857.6		10847.9	10855.8		10865.2	10862.1		10855.2	10858.9		10866	10862		10842.9	10847.1		10851.4	10854.9
										139.4	10867.1	10857.6		10853.6	10857.9		10862.9	10862		10860.7	10858.1		10865.1	10861.8		10860.9	10862.2		10847.1	10847.9
										139.6	10857.6	10857.6		10862.4	10860.6		10868.1	10861.9		10849.6	10856.6		10864.3	10861.4		10862	10862.8		10882.4	10881.8
										139.8	10894.1	10857.6		10863.7	10863.6		10860.3	10861.8		10856.6	10855.2		10852.7	10860.8		10851.3	10855.6		10875.8	10875.5
										140	10855	10857.6		10862.2	10864.1		10860.8	10861.5		10855.1	10856.1		10862.7	10861		10714.3	10716.9		10850.3	10850.6
										140.2	10853.5	10857.6		10855.4	10863.7		10866.6	10861.2		10861.7	10857.7		10864.8	10861.3		10857.8	10859.4		10875.9	10874
										140.4	10867.4	10857.5		10856.4	10863.2		10858	10860.8		10860.9	10859.9		10864.8	10861.2		10862.4	10856.4		10865.4	10866.7
										140.6	10871.7	10857.5		10880.2	10862.5		10856.5	10860.5		10858	10862.1		10860.1	10862.1		10861.2	10864		10852.1	10858.8
										140.8	10869.6	10857.5		10854.8	10862.4		10859.5	10860.3		10865.1	10861.4		10866.3	10859.5		10858.2	10859.6		10861.8	10860.5
										141	10845.3	10857.5		10860.1	10862.5		10864.2	10860.2		10861.5	10859.8		10841.9	10850.4		10856.3	10853.6		10858.9	10857.1
										141.2	10844.9	10857.5		10875.9	10862.6		10866.7	10860.5		10858.7	10857.7		10869.5	10872.2		10851.1	10857.8		10849	10855.2
										141.4	10868.2	10857.5		10865	10862.6		10860.7	10860.8		10850.1	10855.5		10853.4	10851.3		10859.8	10864.5		10852.4	10853.3
										141.6	10870.1	10857.5		10869.8	10862.6		10856.1	10860.3		10854	10855.1		10856.5	10855.5		10872.7	10863.9		10852.5	10853.1
										141.8	10824.7	10857.5		10860.3	10862.6		10851.1	10859.7		10858.1	10855.3		10851.3	10858.7		10863.6	10861.6		10851.9	10853.6
										142	10860.8	10857.4		10871.8	10862.6		10857.6	10858.5		10857.7	10855.7		10863.2	10861		10860.4	10859.5		10853.9	10854.4
										142.2	10862.2	10857.4		10852.7	10862.6		10849.8	10857.4		10855.7	10856.1		10862.5	10862.3		10852.7	10857.6		10855.6	10855.4
										142.4	10808.7	10857.4		10858.2	10862.6		10856.9	10859.1		10851	10856.3		10862.4	10861.6		10859.3	10858.4		10856.2	10856.3
										142.6	10852.9	10857.4		10866.6	10862.7		10870.7	10861.7		10856.1	10856.4		10860.1	10860.1		10855.6	10859.6		10857.1	10857.2
										142.8	10826.9	10857.4		10857.9	10862.7		10863	10864.8		10851.1	10856.1		10853.8	10858.3		10858.6	10863.2		10856.6	10857.5
										143	10878.8	10857.3		10868.5	10862.8		10865.5	10867.9		10854.6	10856		10857.9	10856.4		10871.1	10866.9		10854.7	10857.5
										143.2	10871.5	10857.3		10866	10862.8		10865.9	10868.2		10856.1	10856.1		10851.3	10856.2		10864.5	10863.3		10864.5	10859.7
										143.4	10846.5	10857.3		10857.3	10862.7		10870.3	10867.4		10858.6	10856		10860.9	10856.8		10855	10857.8		10864	10863.2
										143.6	10843.5	10857.3		10865.2	10862.7		10871.5	10866.3		10859.3	10858.4		10855	10857.5		10849.5	10853.5		10861.2	10860.4
										143.8	10829.7	10857.3		10864.1	10862.7		10865.7	10865		10855.8	10861.8		10858.1	10858.5		10857.6	10850.2		10849.6	10852.9
										144	10873.2	10857.3		10867.4	10862.6		10864.9	10863.9		10856.3	10856.8		10857.4	10859.4		10849.1	10852.5		10867.7	10867.5
										144.2	10866.4	10857.2		10863.1	10862.6		10858.4	10862.8		10850.1	10849.9		10858.6	10860.5		10853.9	10856.7		10856.7	10857.7
										144.4	10847.1	10857.2		10861	10862.6		10867.9	10861.5		10843.7	10853.7		10859.1	10860.7		10862.6	10863.4		10866.2	10862.6
										144.6	10855.2	10857.2		10874.3	10862.6		10866.9	10860.3		10865.2	10860.3		10860.2	10860.4		10872.2	10870		10865.5	10866.4
										144.8	10862	10857.2		10868.7	10862.5		10855	10859.9		10860.2	10860.5		10863.9	10863.1		10876.6	10870.3		10865.2	10864.6
										145	10854.2	10857.2		10862.5	10862.5		10860	10859.9		10862.6	10859.2		10869	10866.3		10864.9	10869.1		10858.6	10861.4
										145.2	10845.5	10857.1		10847	10862.5		10857.2	10859.8		10854.3	10859.1		10871.7	10865		10862.2	10861.4		10853.6	10854.3
										145.4	10867.3	10857.1		10853.9	10862.5		10858.9	10859.8		10862	10859.1		10863.1	10862.3		10853.4	10850.2		10848.6	10847.7
										145.6	10875.9	10857.1		10868	10862.6		10862.7	10860.3		10856.8	10859.6		10863	10861.9		10862.4	10860.3		10848	10851
										145.8	10860.6	10857.1		10860.3	10862.6		10861.3	10860.8		10859.2	10860.3		10855.3	10861.9		10884.2	10880.1		10870.3	10868.5
										146	10830.3	10857.1		10863.1	10862.7		10866.8	10861.7		10861.4	10861.2		10865.2	10861		10852.3	10853.5		10873.9	10870.3
										146.2	10840.1	10857.1		10854.2	10862.7		10867.5	10862.5		10860.6	10862.1		10858.3	10860		10859.6	10865.2		10874.4	10869.4
										146.4	10836.3	10857		10861.3	10862.7		10857	10861.9		10867.5	10862.2		10861.1	10860.7		10850.9	10845.6		10864.4	10867.5
										146.6	10845.5	10857		10864.1	10862.7		10852.5	10860.8		10863.6	10861.9		10855.9	10861.9		10811.8	10817.3		10864.4	10864.6
										146.8	10856.2	10857		10865.4	10862.7		10855.8	10859.5		10861.2	10862.4		10864.5	10863.5		10863.1	10862.3		10864.8	10864.4
										147	10846.4	10857		10867.7	10862.8		10857.4	10858.2		10863.2	10862.6		10864.4	10865.1		10860.3	10854.6		10863.2	10864.8
										147.2	10862	10857		10864.4	10862.5		10851.1	10857.9		10866.2	10861.8		10866.7	10865		10859.4	10861		10865	10863.1
										147.4	10877.5	10859.5		10870	10862.3		10864.1	10858.1		10861	10861.4		10865.4	10864.3		10859.3	10860.3		10856.9	10860.6
										147.6	10874.3	10855.9		10864.1	10861.7		10851.8	10858.1		10852.2	10857.3		10861.6	10863.2		10857.9	10860.6		10859.9	10858.9
										147.8	10820.1	10840		10858.3	10861.3		10856.3	10858.2		10854	10853.7		10861.8	10862		10860.7	10859.8		10859.1	10859.6
										148	10894.3	10884.3		10862.5	10861.8		10862.7	10859		10856	10858.8		10858.2	10862		10862.6	10859.9		10848.9	10852.7
										148.2	10860.8	10846.4		10866	10862.5		10858.4	10859.9		10861.2	10860.3		10861.1	10862.3		10860.9	10860		10861.1	10861.3
										148.4	10853.7	10854.2		10850.5	10863.6		10855.6	10861.3		10885.6	10882.3		10864.1	10862.7		10855.9	10860.9		10862.9	10862.3
										148.6	10848.5	10858.8		10874.9	10864.7		10868	10862.6		10858.2	10855.4		10861.8	10863		10863.8	10861.8		10862.5	10863.9
										148.8	10883.2	10859.1		10875.6	10864.5		10857.3	10862.3		10863.4	10859.7		10862.8	10862.5		10857.8	10860.7		10865.3	10864.6
										149	10827	10858.4		10868	10863.8		10865.9	10861.3		10857	10863.8		10864.8	10861.6		10861.9	10859.3		10868.2	10864.8
										149.2	10865.8	10851		10865.5	10863		10861.6	10860		10866	10864.4		10861.8	10861.3		10857.3	10856.2		10865.7	10865.4
										149.4	10852.9	10841		10853.5	10862.1		10853.7	10858.7		10864.2	10863.7		10864.8	10861.2		10855.9	10853.4		10863.5	10866.9
										149.6	10849.3	10856.7		10864.1	10862.1		10853.4	10858.5		10867.7	10863.5		10855.3	10858.9		10855.6	10856.4		10866.6	10863.6
										149.8	10891.7	10878.9		10857.5	10862.3		10856.4	10858.8		10863	10863.2		10855.8	10856		10856.6	10860.9		10848.6	10848.7
										150	10876.6	10868		10858.8	10862.6		10860.1	10859.2		10862.7	10862.8		10849.7	10855.9		10872.5	10867.4		10868.9	10873.3
										150.2	10820	10848.6		10865.5	10862.9		10855.8	10859.7		10861.6	10862.2		10862.2	10856.5		10876.6	10873.6		10919.6	10916.2
										150.4	10829.2	10849		10863.3	10863.3		10864.3	10859.9		10860.6	10861.4		10855.4	10856.3		10869.6	10871.6		10860.2	10859.3
										150.6	10844.1	10854.4		10875.4	10863.7		10859.5	10860		10859.7	10860.6		10858.5	10856.1		10866.4	10866.8		10860.8	10862.3
										150.8	10854.9	10855.9		10853.7	10864		10867.3	10860.1		10857.2	10859.6		10850.9	10855.5		10860.6	10860.7		10861.4	10857.4
										151	10843.9	10857		10862.3	10864.4		10860.6	10860.3		10857.3	10858.7		10853.8	10854.4		10856.3	10854.2		10860.6	10861.5
										151.2	10848.7	10857.4		10867.7	10864.4		10859.1	10860.4		10856.2	10858.7		10859.4	10856.6		10850	10852.8		10859.2	10856.7
										151.4	10867.3	10857.5		10861.8	10864.1		10861.2	10860.5		10859.3	10859		10856.4	10857.9		10851.7	10853.4		10828.1	10832.2
										151.6	10861.2	10857.1		10845.1	10864.3		10861.3	10860.6		10862	10859.4		10854.7	10855.3		10856.1	10854.2		10846.4	10841.7
										151.8	10853	10860.6		10860.8	10864.4		10853.7	10860.7		10856.8	10860		10771	10773.3		10856.4	10855.4		10861.9	10862.2
										152	10821.3	10854.9		10859.6	10863.2		10860.2	10860.9		10856.7	10860.5		10862.1	10863		10851.6	10856.3		10840.5	10841.4
										152.2	10801.6	10830.1		10864.4	10861.8		10867	10861.1		10862.2	10861.1		10868.7	10868.8		10852.1	10857		10867.7	10866.9
										152.4	10892	10899.4		10867.4	10858.4		10862.3	10861.5		10861.6	10861.8		10855	10856.8		10854.5	10858.1		10840.4	10839.8
										152.6	10852.9	10840.7		10867	10855.3		10865.8	10861.8		10862.9	10862.4		10853	10849.3		10863.3	10859.2		11030.6	11029.5
										152.8	10841.4	10851.2		10848.7	10858		10857.8	10861.6		10864.9	10862.6		10845.3	10849.6		10862.5	10859.4		10855	10854.3
										153	10847.1	10857.2		10866.1	10861.6		10867.9	10861.4		10859.6	10862.6		10852.6	10853.5		10855.5	10859.8		10882.8	10880.8
										153.2	10902	10858.2		10885.8	10870.9		10855.1	10860.9		10863.4	10862.5		10852.8	10852.3		10856.2	10859		10858.9	10861.8
										153.4	10858.3	10856.5		10881.9	10881.3		10860.6	10860.5		10863.3	10862.4		10850.2	10850.3		10857.1	10855.9		10872	10871.9
										153.6	10847.4	10856.5		10884.7	10871.7		10861.4	10860.8		10866.3	10862.3		10850.3	10850.7		10869.4	10863.6		10868.1	10868.6
										153.8	10875.4	10856.5		10854.3	10856.5		10863.2	10861.2		10859.1	10862.3		10843.1	10851.7		10853.2	10857		10868.7	10867.1
										154	10860.5	10856.5		10855	10855.8		10863.2	10861.7		10867	10862.2		10852.6	10851.9		10856.2	10858.3		10867.1	10865.9
										154.2	10852.1	10856.4		10860.2	10859.2		10864.2	10862.3		10860.1	10862.1		10848.7	10852.1		10856.6	10859.1		10864.9	10865.2
										154.4	10836	10856.4		10857.3	10858.8		10868.9	10862.4		10865.8	10861.9		10852	10853.3		10862.6	10858.9		10864.1	10863.8
										154.6	10860.5	10856.4		10860.9	10858.3		10868.7	10862.3		10860.5	10861.7		10855.7	10854.6		10859	10858.4		10861.5	10862.4
										154.8	10862.2	10856.4		10865.2	10859.8		10864.6	10862.2		10859.1	10861.4		10860.7	10856.5		10858.8	10857.9		10857.4	10861.6
										155	10834.9	10856.4		10866.4	10862.1		10862.5	10862.1		10860	10861.1		10859.2	10858.4		10857.5	10857.5		10861.3	10861.2
										155.2	10853.6	10856.4		10864.5	10864		10858.6	10862		10861.8	10861.1		10858.5	10858.4		10855.1	10858		10863.2	10861.1
										155.4	10892.2	10856.4		10861.6	10865.7		10860.7	10861.9		10859	10861.1		10855.7	10858		10853	10858.9		10861.9	10861
										155.6	10873.8	10856.4		10866.9	10868.1		10850.4	10861.8		10859.1	10861.1		10854.5	10856.9		10860.7	10859.9		10861.7	10862.7
										155.8	10854.1	10856.4		10874	10870.2		10857.9	10861.8		10859.4	10861.1		10855.5	10855.9		10862.8	10860.9		10863.1	10865.2
										156	10854.4	10856.4		10872.6	10870.3		10864.5	10861.7		10862.5	10861.1		10860.7	10857.8		10860.7	10861.7		10862.8	10863.1
										156.2	10866	10856.4		10867.3	10869.5		10865.1	10861.8		10863	10861		10861.4	10861.6		10864.3	10862.3		10860.1	10860.8
										156.4	10854.7	10856.4		10877.8	10868.6		10864.5	10861.8		10858.1	10861.1		10861.7	10863.5		10864.8	10862.8		10857.8	10862.8
										156.6	10838	10856.4		10876.8	10867.3		10859.6	10861.8		10863.9	10861.1		10862	10860.8		10862.4	10863.2		10862.8	10862
										156.8	10844.6	10856.4		10859.1	10865.9		10867	10861.8		10862.9	10860.6		10881.3	10878.6		10863.1	10863.3		10882.1	10877.8
										157	10853.2	10856.4		10860.7	10864.3		10854	10861.8		10857.7	10860		10866.2	10865.6		10865.7	10863		10879.2	10875.2
										157.2	10876.5	10856.4		10863.7	10862.5		10852.3	10861.9		10859	10859.3		10868.2	10868.7		10863.7	10863		10859.5	10860.3
										157.4	10864.2	10856.4		10857.6	10860.8		10872.4	10861.9		10859	10858.6		10866.7	10870.3		10858.8	10862.7		10856.7	10858.3
										157.6	10849.2	10856.4		10860.7	10860.3		10855.9	10861.8		10858.9	10858.5		10870.2	10869.9		10852.2	10861.4		10881	10880
										157.8	10867.4	10856.4		10860.6	10860.3		10866	10861.6		10853.9	10858.8		10868.3	10869.5		10863.6	10860.1		10858.9	10858.4
										158	10836.1	10856.4		10858.1	10860.5		10862.9	10861.4		10856.7	10859		10870.5	10866.8		10857	10855.9		10877.3	10872.3
										158.2	10863	10856.4		10861.6	10860.9		10858.9	10861.2		10859.3	10859.3		10855.2	10858.1		10853.5	10851.8		10877.4	10875.7
										158.4	10863.6	10856.4		10855.8	10861.2		10860.5	10860.9		10859.8	10860		10876.6	10876.1		10845.5	10852.9		10854.9	10856.2
										158.6	10838.3	10856.4		10855.2	10861.5		10863.6	10860.7		10858.2	10860.7		10856.5	10855.8		10852.8	10855.5		10855.2	10856.8
										158.8	10884.9	10856.4		10857.4	10862		10858	10860.5		10858.8	10861.6		10856.4	10855.3		10857.4	10862.1		10861.9	10859.4
										159	10870.9	10856.4		10860.7	10862.4		10857.6	10860.2		10865.5	10862.5		10850	10853.7		10877.3	10869.8		10865.3	10866.2
										159.2	10832.1	10856.4		10868.6	10862.6		10858	10860		10866.5	10862.7		10849	10853.7		10866.5	10867.5		10861.6	10864.4
										159.4	10873	10856.4		10849.2	10862.7		10860.6	10859.8		10863.7	10862.6		10855.2	10853.9		10860.4	10862.3		10862.4	10859.4
										159.6	10866.7	10856.4		10852.3	10862.7		10861.1	10859.8		10861.9	10862.1		10858.5	10855.3		10867.2	10863.8		10856.7	10857.6
										159.8	10855.8	10856.4		10857.9	10862.7		10860.8	10859.7		10862.4	10861.5		10854.4	10857		10869.5	10866.8		10859.9	10862.9
										160	10875.5	10856.4		10875.7	10862.8		10859.9	10859.3		10862.6	10861.9		10858.7	10857		10866.2	10866.8		10835.3	10838.1
										160.2	10856.3	10856.4		10867.2	10862.8		10864.5	10859		10861.9	10862.3		10856.6	10856.4		10865.6	10865.9		10862.1	10860.7
										160.4	10870.1	10856.4		10865	10862.9		10867.2	10858.4		10864	10863.5		10854.9	10856		10867	10866.5		10860.9	10859
										160.6	10830.7	10856.4		10865.4	10862.9		10853	10857.9		10864.4	10864.5		10854.5	10855.5		10869.1	10867		10859.2	10859.1
										160.8	10862.8	10856.4		10870.4	10862.9		10862.1	10858		10864.5	10862.9		10854	10855.5		10865.3	10866.1		10862.1	10858.3
										161	10862.5	10856.5		10860.3	10862.9		10854.2	10858.1		10862.2	10860.6		10860	10855.9		10867.4	10865.1		10854.9	10857.6
										161.2	10857.7	10856.5		10852.1	10862.9		10859.4	10859.3		10859.9	10856.9		10852.4	10855.8		10857.8	10861.6		10854.9	10856.4
										161.4	10848.3	10856.5		10855.7	10862.8		10860.9	10861		10849.5	10853.4		10856.6	10856		10855.1	10857.6		10854.5	10855.3
										161.6	10871.3	10856.5		10866.6	10862.8		10855.5	10859.4		10853.7	10854.5		10851.5	10857.3		10862.9	10862.4		10854.9	10854.8
										161.8	10873.8	10856.5		10864.1	10862.7		10847.3	10856.9		10855.8	10856.7		10861.5	10859		10869.9	10869.5		10853.5	10854.7
										162	10858.4	10856.5		10863.4	10862.7		10856.7	10858.9		10866.9	10862.6		10862	10861		10876.7	10869.8		10856.1	10855
										162.2	10868.5	10856.5		10868.7	10862.6		10859.6	10861.9		10868.1	10869.6		10867.1	10862.9		10865.3	10868		10855.6	10855.5
										162.4	10856.6	10856.5		10863.6	10862.5		10860	10862.2		10867.8	10864.4		10862.8	10862.8		10875.9	10867.1		10855.6	10856.2
										162.6	10847.5	10856.5		10861.5	10862.5		10859.8	10861.8		10851.5	10856		10862.6	10861.8		10863.4	10866		10856	10857.5
										162.8	10857.2	10856.5		10850.8	10862.4		10869.7	10861.9		10859.3	10857.6		10860.4	10861		10862.3	10863.7		10856.1	10856
										163	10837	10856.5		10863.9	10862.3		10861	10862.1		10854.5	10862		10859.7	10860		10860	10861		10853.4	10853.8
										163.2	10873.9	10856.5		10873.4	10862.2		10856.6	10862.2		10866.6	10863.6		10864.9	10858.2		10863.9	10860		10854.9	10861.4
										163.4	10837.8	10856.5		10867.8	10862.1		10855.3	10862.3		10870.6	10864.7		10852	10856.4		10856.5	10859.6		10872.1	10871.4
										163.6	10870.8	10856.5		10869.8	10862		10864.6	10862.4		10869.5	10867.5		10847.2	10853.6		10851.6	10858.9		10874.6	10871.4
										163.8	10878.1	10856.5		10862.4	10861.9		10866.2	10862.5		10869.7	10870.4		10855.2	10851.2		10857.9	10858.3		10871.6	10868.5
										164	10876.4	10856.5		10842.8	10861.8		10865.6	10863		10872.9	10870.1		10855.9	10852.8		10858.6	10859.2		10864.6	10868.2
										164.2	10858.5	10856.5		10857.9	10861.7		10863.3	10863.6		10872.9	10868.6		10854.6	10855.8		10861.4	10860.4		10868.1	10868.3
										164.4	10879.1	10856.5		10871.8	10861.7		10863.7	10864		10865.9	10866.8		10859.3	10859.8		10860	10862.2		10866.9	10868.7
										164.6	10836.9	10856.5		10861.4	10861.6		10865.6	10864.5		10866.4	10864.7		10867.6	10863.8		10860.3	10863.8		10871.4	10869.2
										164.8	10870.2	10856.5		10864.6	10861.6		10860.7	10865.3		10863.6	10864.3		10864.8	10864.2		10864.9	10863.6		10868.5	10868.9
										165	10879.4	10856.5		10870.3	10861.5		10866.3	10866.1		10861.2	10864.5		10863.3	10863.3		10863.3	10862.7		10867.5	10868.3
										165.2	10839.9	10856.5		10874.1	10861.4		10872.1	10867.1		10865.5	10864.6		10865.1	10862		10870.7	10861.5		10865.5	10867.3
										165.4	10838.2	10856.5		10851.6	10861.4		10875.1	10867.8		10865.1	10864.8		10857.8	10860.3		10861.3	10860.2		10866.2	10866.3
										165.6	10860	10856.5		10858.7	10861.3		10865.9	10867.1		10862.8	10865.1		10863.2	10859.7		10851.4	10859.1		10868.9	10865.7
										165.8	10871.9	10856.5		10867.3	10861.3		10866.9	10865.8		10867.1	10865.3		10861.2	10859.4		10858.9	10858.2		10865.2	10865
										166	10866.9	10856.5		10861	10861.2		10861.8	10864.4		10868.5	10865.7		10861.4	10859.2		10858.6	10857.4		10868	10866.5
										166.2	10859.7	10856.5		10868.7	10861.1		10860.5	10862.8		10868	10866		10857	10859.1		10854.3	10856.6		10867.5	10867.4
										166.4	10870	10856.5		10862.1	10861.1		10861.9	10861		10869.2	10865.6		10859.4	10857.9		10851.7	10855.6		10868.5	10865.2
										166.6	10856.7	10856.5		10864.6	10861		10858.4	10859.3		10864.2	10864.9		10853.1	10856.6		10857.3	10854.8		10842.9	10848.9
										166.8	10847	10856.5		10857.5	10860.9		10853.6	10857.3		10865.2	10864.1		10851.4	10855		10855.4	10854		10857.5	10854.5
										167	10876.9	10856.5		10850.6	10860.9		10855	10855.5		10861.1	10863.2		10848.8	10853.6		10855.3	10853.4		10866	10867.7
										167.2	10873.5	10856.6		10852.6	10860.9		10852.8	10855		10864.7	10862.7		10856	10854		10851.6	10853.6		10846.3	10850.5
										167.4	10850.4	10856.6		10861	10860.8		10862	10855		10868	10862.3		10857.2	10855.2		10852.1	10854.3		10847.1	10851.2
										167.6	10865.2	10856.6		10860.6	10860.8		10853.2	10855.5		10862.3	10861.8		10860.4	10856.6		10850.9	10854.8		10860.6	10858.9
										167.8	10855.1	10856.6		10852	10860.8		10854.9	10856.1		10857	10861.5		10851.6	10858.2		10855.2	10855.6		10858.3	10860.3
										168	10863.3	10856.6		10863	10860.8		10857.7	10856.3		10856.5	10861.4		10865.6	10859.5		10858.4	10857.4		10861.5	10861.3
										168.2	10867	10856.6		10860.8	10860.8		10857.9	10856.5		10862.9	10861.5		10861.3	10860.8		10859.2	10859.4		10863.8	10860.8
										168.4	10869.4	10856.6		10848.3	10860.9		10852.4	10856.4		10866.9	10861.8		10861.1	10861.3		10865.5	10861.7		10860.7	10860.7
										168.6	10852.2	10856.6		10866.4	10860.9		10857.7	10856.4		10866.8	10862.1		10859.4	10861.1		10868.6	10863.9		10860.8	10860.5
										168.8	10843.6	10856.7		10860	10860.9		10853.3	10857.7		10855.7	10861.9		10863.3	10863.1		10861.4	10864.3		10859.5	10860.6
										169	10846.9	10856.7		10860.6	10860.9		10855.8	10859.4		10861.2	10861.6		10867.8	10865.5		10865.3	10863.6		10861.1	10861
										169.2	10868.7	10856.7		10862.5	10860.9		10858.6	10861.5		10859.6	10860.9		10862	10861		10867.1	10864.6		10856.6	10861.2
										169.4	10868.6	10856.5		10866	10860.9		10863.5	10863.6		10854.4	10860.2		10859.4	10854.9		10864.3	10866.2		10866.4	10861.2
										169.6	10858.9	10856.8		10857.2	10860.9		10864.2	10863.6		10865.2	10860.8		10850	10855.2		10865.2	10862.5		10862.3	10863.5
										169.8	10856.6	10857.5		10860.3	10860.9		10869.4	10863		10865.5	10861.7		10856.7	10857.2		10854.9	10857.6		10868.3	10866.1
										170	10855.3	10854.8		10868.5	10860.9		10861.4	10861.8		10855.2	10863.2		10855.2	10858.9		10854.9	10861.6		10869.3	10863.9
										170.2	10864.2	10852.7		10864.7	10860.9		10859.3	10860.6		10869.4	10864.7		10859.8	10860.6		10870.8	10867.9		10849	10855.7
										170.4	10844.4	10853.8		10866.1	10861		10861.9	10860.8		10863.4	10863.6		10863.8	10860.7		10863.3	10868.7		10864	10861.4
										170.6	10860.1	10852.6		10858.3	10861		10855.3	10861.3		10862.3	10861.7		10867.9	10860.3		10869.7	10868.3		10865.9	10867.3
										170.8	10866.5	10872.2		10854.8	10861.1		10864.8	10863		10858.5	10859		10859.1	10859.7		10877.1	10868.1		10865.5	10864.7
										171	10865.2	10901.3		10869	10861.1		10868.1	10865.1		10855.3	10856.3		10857.8	10859.1		10863.8	10868.7		10857.5	10859.2
										171.2	10852.5	10856.1		10855.7	10861.2		10861.1	10863.3		10854	10856.9		10858.6	10858.8		10865.4	10869.1		10857.4	10857.1
										171.4	10742.4	10782.3		10857.4	10861.3		10856.8	10860.5		10854.3	10858.5		10853.6	10858.6		10870.3	10865.9		10859.9	10856.2
										171.6	10850.5	10851.6		10874.6	10861.3		10861.6	10862.6		10872.5	10860.8		10858.8	10858.3		10886.5	10881.1		10849	10851.5
										171.8	10874.2	10869.5		10864.6	10861.4		10865.5	10866		10865.9	10863.2		10855.2	10858.1		10867.8	10872.2		10846.9	10847.6
										172	10852.2	10874.4		10858	10861.5		10869.7	10865.6		10859.9	10862.8		10862	10858.4		10869.4	10870.6		10848.6	10850
										172.2	10863.7	10863.4		10857.3	10861.5		10868.1	10864.1		10859.6	10861.4		10856.5	10858.9		10871.5	10865.9		10848.9	10851.2
										172.4	10862	10859.9		10854.6	10861.5		10861.8	10863.3		10857.1	10859.6		10854.4	10859.4		10853.8	10861.7		10872.9	10872
										172.6	10842.6	10856.1		10859.6	10861.6		10866.7	10862.5		10856.8	10857.7		10864.8	10859.9		10856.3	10858.2		10871.6	10874.5
										172.8	10866.3	10854.9		10862.4	10861.6		10865.3	10861.1		10855.6	10857		10863.1	10860.5		10856	10850.8		10873.6	10868.8
										173	10844.6	10854.7		10856.9	10861.7		10850	10859.7		10858.8	10856.5		10861.5	10861		10833.4	10842.7		10849.1	10853.3
										173.2	10858	10855.6		10865.5	10861.8		10860	10857.7		10855.2	10857.9		10859.4	10861.6		10854.5	10851.1		10872.6	10872.1
										173.4	10865.8	10857		10869	10862		10850.6	10855.8		10859	10860.3		10869.3	10862.1		10862.7	10863.6		10873.5	10871.4
										173.6	10873.2	10857.2		10872.2	10862		10849.2	10856.5		10857.2	10856.6		10858.9	10862		10859.1	10861.1		10861.3	10865.9
										173.8	10845.4	10857		10870.1	10862.1		10858.7	10857.9		10851	10851.5		10863.4	10861.5		10849.6	10855		10858.2	10856.4
										174	10851	10857.1		10871.7	10861.8		10855.8	10860.1		10852.1	10856.3		10861.7	10861.1		10849.6	10849.1		10858.1	10859.9
										174.2	10850	10857.1		10860.1	10861.5		10861.8	10862.3		10863.9	10863.5		10859.4	10860.7		10847.8	10843.7		10858.9	10856.6
										174.4	10869	10857.1		10854.9	10862.1		10866.4	10862		10869.7	10863.3		10861.2	10860		10839.9	10845.4		10883.2	10881.5
										174.6	10855.6	10857.2		10859.1	10862.8		10857.5	10860.8		10862.7	10861.1		10854.5	10859.4		10844.6	10849.5		10859.1	10859.8
										174.8	10856.8	10857.2		10866.2	10864.2		10852.6	10859.3		10857.9	10859.8		10859.7	10858.6		10855.1	10854.9		10815.8	10818.7
										175	10855.3	10857.3		10866.6	10865.6		10862.4	10857.7		10859.3	10858.5		10857.1	10857.8		10867.3	10860.8		10857.3	10861.8
										175.2	10858.2	10857.3		10861.1	10864.1		10855.6	10857.7		10857.9	10858.2		10855.6	10858.3		10860.7	10862.5		10858.3	10855.5
										175.4	10850.1	10857.4		10863	10862		10855.7	10858.3		10860.4	10858.4		10860.2	10859.3		10860.4	10862.9		10847.9	10849.7
										175.6	10865.9	10857.4		10852.1	10858.8		10860.1	10858.9		10862.1	10858.7		10858.9	10860.3		10863.1	10863		10861.4	10857
										175.8	10851.8	10857.5		10855.1	10855.8		10862.7	10859.6		10861.5	10859.1		10861.3	10861.4		10864.1	10862.7		10856.8	10857.6
										176	10832.4	10857.5		10851.4	10856.7		10858	10860.1		10855.1	10859.3		10864.6	10862.2		10864.8	10863.3		10858.6	10857.5
										176.2	10841.8	10857.6		10854.1	10859		10865.4	10860.5		10857.1	10859.4		10864.3	10862.7		10868.8	10864		10858.6	10857.4
										176.4	10856.7	10857.6		10854.9	10862		10854.6	10860.9		10858.6	10859.6		10864.6	10863.8		10870.1	10864.7		10858.2	10861.4
										176.6	10858.7	10857.7		10861.2	10865.1		10865.7	10861.3		10859.9	10859.7		10862.9	10864.7		10867	10865.1		10862.5	10858.6
										176.8	10860.8	10857.7		10863.8	10865.5		10863.3	10861.3		10861.6	10859.8		10865.4	10863.3		10864.4	10864.6		10889.1	10886.4
										177	10852.4	10857.8		10869.5	10864.8		10864.9	10861.1		10864	10859.8		10862.3	10861.3		10858.8	10863.6		10855.9	10855.9
										177.2	10877.4	10857.8		10870.9	10864		10857.4	10860.9		10863.4	10859.8		10854.9	10858.5		10860	10862.5		10853.8	10858.5
										177.4	10875.3	10857.9		10873.1	10863		10861.5	10860.6		10860.2	10859.8		10853.9	10855.7		10863.4	10861.3		10860.3	10860
										177.6	10820.6	10857.9		10862.4	10862.6		10855.3	10860.3		10853.5	10859.9		10857.1	10856.2		10862.5	10860.3		10860.6	10860.2
										177.8	10824.4	10857.9		10851.8	10862.3		10854	10860.1		10858.8	10860.1		10855.1	10857.7		10857.1	10859.4		10861.4	10859.6
										178	10856.1	10858		10863.9	10861.7		10863.6	10859.8		10862.4	10860.3		10861.5	10859.7		10857.7	10858.3		10861.9	10861.1
										178.2	10857.9	10858		10862.6	10861.2		10863	10859.5		10861	10860.5		10859.1	10861.9		10859.3	10857.4		10864.1	10863.1
										178.4	10864.1	10858.1		10856.1	10861.3		10856.8	10859.3		10860.6	10860.5		10863	10862.4		10860.4	10857.7		10864.6	10862.1
										178.6	10872.5	10858.1		10859.4	10861.5		10856.1	10859.1		10861.6	10860.3		10859.9	10862.3		10859.3	10858.4		10857.1	10860.4
										178.8	10870.8	10858.2		10865.1	10862.3		10854.3	10859		10857.1	10860.4		10861.4	10862.2		10862.3	10859.4		10862.3	10861.6
										179	10829.2	10858.2		10873.4	10863		10854.2	10859		10861.1	10860.4		10861.3	10861.9		10859.7	10860.2		10860	10863.4
										179.2	10850	10858.3		10868	10862.1		10854.6	10858.9		10858.2	10860.1		10861.9	10861.8		10860.3	10861.1		10869.2	10863.8
										179.4	10850.3	10858.3		10855.1	10860.9		10858.5	10858.9		10858.6	10859.9		10862.4	10861.8		10866	10865.8		10864.5	10863.9
										179.6	10866.9	10858.4		10855.4	10858.9		10862.6	10858.9		10855.9	10858.4		10870.2	10861.7		10857.6	10856.8		10862.2	10864
										179.8	10860	10858.4		10858.5	10857		10865.1	10858.9		10858	10857.2		10860.2	10861.6		10963.9	10959.7		10864.8	10864.1
										180	10873	10858.4		10853.9	10858.1		10853.1	10859.3		10855.6	10858.8		10857.8	10861.5		10845.7	10842.7		10857.2	10863.7
										180.2	10854.8	10858.4		10852.4	10860.2		10858.5	10859.8		10864.9	10860.5		10861	10861.4		10859.2	10857.3		10864.8	10862.8
										180.4	10864.4	10858.4		10860.3	10863.1		10857.6	10860.3		10870.3	10866.7		10858.7	10861.3		10843.8	10842		10863	10863.2
										180.6	10857.2	10858.4		10861.7	10866		10863.5	10860.8		10871.5	10873.8		10860.9	10861.1		10850.9	10847.9		10863.4	10863.5
										180.8	10864.2	10858.4		10863.1	10865.8		10856	10861.5		10868.7	10866		10862.6	10861.1		10843.4	10846.9		10862.4	10859.1
										181	10859.3	10858.4		10876.5	10864.6		10866.3	10862.3		10850.2	10854.2		10864.7	10861		10867.5	10865.1		10852.6	10853.6
										181.2	10880.3	10858.4		10865.5	10862.9		10870.9	10863.2		10855.4	10855.9		10860.7	10861		10866.5	10863.4		10844.7	10849.8
										181.4	10836.3	10858.4		10859	10861.1		10868	10864		10861.2	10861.2		10856.3	10860.9		10859.8	10859.3		10847.2	10846.8
										181.6	10861	10858.3		10857.2	10861.2		10860.2	10863.8		10859.8	10861.4		10861.4	10860.8		10860.2	10859.4		10850.5	10846.5
										181.8	10862.5	10858.3		10847.3	10861.9		10858.3	10863.1		10856.1	10860.7		10861.8	10860.6		10858.1	10860.4		10843.2	10847.2
										182	10874.7	10858.3		10857	10862.8		10861.8	10862.4		10861.1	10861.7		10858	10860.4		10856.6	10861.8		10847.5	10849.7
										182.2	10857	10858.2		10863.4	10863.8		10861	10861.6		10865.2	10863.1		10855.7	10860.2		10864.2	10863.3		10855.5	10854.2
										182.4	10849.8	10858.2		10860.6	10864.2		10857.9	10860.5		10866.4	10864.3		10863.8	10860.1		10870.2	10863.8		10848.7	10851.3
										182.6	10842.7	10858.1		10863.4	10864.3		10858.8	10859.5		10867.1	10865.1		10864.5	10860		10866.7	10863.9		10860.4	10859
										182.8	10850.8	10858.1		10864	10864.5		10855.9	10858.2		10872.1	10867		10860.6	10860.1		10865.6	10864.1		10861	10858.1
										183	10854.5	10858		10862.5	10864.7		10851.3	10857.1		10865	10868.5		10859.7	10860.2		10863.9	10864.1		10855.5	10857.3
										183.2	10870.7	10858		10860.8	10865		10848.5	10856.9		10868.8	10867.1		10862.7	10860.4		10861.7	10864		10853.7	10859.8
										183.4	10854	10858		10871.3	10864.4		10857.2	10857.1		10866.8	10864.7		10859.8	10860.8		10863.9	10863.8		10872.7	10868.9
										183.6	10882.9	10858		10867.9	10865.7		10859.2	10857.2		10867.4	10861.4		10865.6	10860.8		10864.4	10863.6		10869.3	10868.5
										183.8	10867.9	10858		10887.1	10872		10859.6	10857.5		10859	10858.1		10859	10860.9		10860.7	10863.3		10868.5	10866.2
										184	10869.5	10858		10855.3	10855.5		10859.8	10858.4		10853.3	10858.2		10860.7	10862.6		10864.1	10863.2		10867.3	10866.2
										184.2	10863.1	10858		10869	10871.6		10859	10859.2		10859.3	10859.6		10866.1	10865.7		10861.3	10863.1		10866.3	10866.4
										184.4	10838	10858.1		10886.3	10871		10856.4	10860.7		10859	10861.4		10869.2	10867.3		10861.9	10862.9		10865.3	10865.2
										184.6	10865.3	10858.1		10875.5	10871.3		10861.5	10862.1		10862.4	10863.4		10867.2	10864.6		10861.8	10862.7		10868.5	10863.8
										184.8	10882.4	10858.1		10872.9	10869		10866.1	10861.5		10863.7	10863.3		10882.7	10880.8		10863.7	10863.3		10862.9	10862.7
										185	10811.3	10858.1		10874.1	10866.2		10870.1	10860.5		10865.8	10862.5		10856.5	10860.2		10865.8	10864.1		10862	10862.2
										185.2	10857.5	10858.1		10870.4	10862		10856.9	10858.9		10860.9	10862.1		10875.5	10873.5		10868.2	10865.1		10860.7	10862.4
										185.4	10846.6	10858.1		10854.7	10857.8		10857	10857.4		10867.5	10861.4		10866.8	10870.2		10860.9	10866		10861.3	10861
										185.6	10862.4	10858.1		10857.1	10857.4		10855.9	10857.9		10855.4	10860.3		10876.7	10869.3		10869.3	10865.9		10869.2	10867.9
										185.8	10863.1	10858.1		10860.9	10858.5		10857.5	10859.2		10858	10859.3		10864.3	10865.6		10868	10865.4		10839.1	10843
										186	10876.7	10858.1		10859.5	10859.7		10867.4	10860.6		10863.6	10857.2		10867.4	10861.5		10872.1	10864.9		10869.8	10866.5
										186.2	10898.4	10858.1		10864.2	10861.3		10859.5	10862.2		10860.5	10855.5		10855.1	10857.1		10860.6	10864.8		10895.8	10895.3
										186.4	10836.7	10858.1		10856.5	10862.4		10859.5	10862.9		10853.5	10857.2		10853.8	10856		10868.4	10863.4		10852.1	10852.4
										186.6	10843	10858		10857.9	10863.2		10867.5	10863.3		10857.4	10860		10855.2	10856.1		10848.1	10860.1		10849.4	10848.1
										186.8	10895.8	10857.9		10871.6	10864.5		10875.3	10863.6		10863	10864.2		10855.4	10856.3		10868.5	10866.8		10848.7	10852.1
										187	10861.9	10857.7		10874.7	10865.6		10862.5	10863.8		10867.3	10868.4		10853.7	10857		10866.1	10861.8		10871.2	10870.7
										187.2	10838.6	10857.6		10867.5	10865		10864.6	10863.8		10872.6	10867.3		10857.4	10858.2		10859.3	10862.2		10850.5	10853
										187.4	10848.6	10857.5		10871.2	10863.8		10865.9	10863.7		10864.2	10864.7		10861.8	10859.5		10857.2	10862		10859.8	10862.1
										187.6	10843.7	10857.3		10867.3	10862.3		10864.2	10863.5		10865.4	10861.1		10863.5	10861.3		10862.1	10860.2		10859.6	10858.9
										187.8	10866.9	10857.1		10863.6	10860.7		10864.7	10863.3		10856.2	10857.6		10862.4	10863.1		10861.3	10858.1		10856.1	10857.6
										188	10854.3	10857		10872.8	10860.4		10855	10862.7		10853.6	10858.4		10868.9	10863.3		10854.6	10860.2		10853.3	10855.1
										188.2	10884.7	10856.9		10867.2	10860.7		10860	10862.1		10855.7	10861.1		10858.9	10862.9		10873.8	10865.8		10854.5	10852.4
										188.4	10853.6	10856.8		10856.1	10861.1		10866.2	10861.2		10867.1	10862.6		10868.8	10862.4		10867.8	10864.5		10852.9	10853.2
										188.6	10872.1	10856.7		10846	10861.5		10854	10860.3		10863.5	10863.9		10860.7	10861.8		10859	10861.5		10854.5	10855.4
										188.8	10873.5	10856.6		10863.5	10861.9		10853.8	10860.5		10868.8	10868.7		10860.8	10861.4		10865.3	10863.4		10848.1	10850
										189	10866.7	10856.5		10860.1	10862.4		10857.5	10861.1		10877.7	10874.1		10860.6	10861.2		10871	10866		10845.4	10845.9
										189.2	10856.7	10856.4		10863.5	10862.2		10864.9	10861.9		10877	10873.6		10854.1	10860.6		10865.1	10864.7		10844.9	10846.5
										189.4	10853.4	10856.3		10860.5	10862		10867.9	10862.7		10870.1	10871.1		10861	10860.2		10854.6	10861.7		10890.3	10888.5
										189.6	10864.6	10856.1		10852.1	10862.5		10864.4	10862.9		10867	10871.1		10863.2	10860.9		10863.8	10858.4		10867.4	10867.8
										189.8	10869.6	10855.9		10864.3	10862.2		10855.3	10863		10868.6	10870.9		10864.8	10862		10855.3	10855.1		10863.4	10862.8
										190	10850.3	10855.8		10866.9	10867.3		10863.3	10862.8		10880.8	10871.3		10859.4	10863.3		10848.1	10850.1		10886.6	10885.5
										190.2	10866.4	10855.5		10872.1	10874.1		10869.3	10862.7		10877.2	10872.4		10869	10864.6		10843.9	10845.2		10856.7	10856.6
										190.4	10840.2	10855.2		10866.1	10863.3		10861.3	10863		10858.6	10864.2		10863.5	10864.9		10835.9	10845.5		10852.9	10856
										190.6	10857.8	10855		10843.1	10848		10859.3	10863.4		10866.9	10863.4		10869.6	10864.7		10853.5	10847.7		10851.9	10854.4
										190.8	10840.6	10853.5		10856.6	10855.7		10866.7	10864		10850.7	10856.6		10861.3	10864.4		10850.2	10850.4		10853.8	10854.9
										191	10851	10852.2		10865.6	10869.1		10870.3	10864.6		10851	10850.3		10871	10864		10856	10853.5		10851.3	10854.2
										191.2	10854	10852.5		10873	10868.7		10872.7	10864.3		10850.9	10850.5		10858.1	10863.3		10848.8	10855.4		10863.3	10859.4
[truncated: 5,094 more rows]
